# Supplementary material for: Tetra-μ-benzoato-κ4 O:O′;κ3 O:O,O′;κ3 O,O′:O′-bis­[(benzoato-κ2 O,O′)(1,10-phenanthroline-κ2 N,N′)europium(III)] benzoic acid disolvate
Source: Acta Crystallogr Sect E Struct Rep Online. 2010 Apr 30;66(Pt 5):m597–8. doi: 10.1107/S1600536810015229 (PMC2979066; doi:10.1107/S1600536810015229)
Supplement: Supplementary file 1 [file e-66-0m597-sup1.cif]

##############################################################################
###                                                                        ###
###        Electronic paper (Acta Crystallographica Section E)             ###
###                                                                        ###
##############################################################################
#                                                                            #
# This CIF contains the data in a paper accepted for publication in Acta     #
# Crystallographica Section E. It conforms to the requirements of Notes      #
# for Authors for Section E, and has been peer reviewed under the auspices   #
# of the IUCr Commission on Journals.                                        #
#                                                                            #
# Full details of the Crystallographic Information File format               #
# are given in the paper "The Crystallographic Information File (CIF):       #
# a New Standard Archive File for Crystallography" by S. R. Hall, F. H.      #
# Allen and I. D. Brown [Acta Cryst. (1991), A47, 655-685].                  #
#                                                                            #
# The current version of the core CIF dictionary is obtainable from          #
# ftp://ftp.iucr.org/pub/cif_core.dic. The current version number is 2.4.    #
#                                                                            #
# Software is freely available for graphical display of the structure(s) in  #
# this CIF.  For information consult the CIF home page http://www.iucr.org/  #
# cif/home.html                                                              #
#                                                                            #
# This file may be used for bona fide research purposes within the           #
# scientific community so long as proper attribution is given to the journal # 
# article from which it was obtained.                                        #
#                                                                            #
##############################################################################
                                             
data_global
_audit_creation_method     'form.cif (version 2.0)'
_journal_data_validation_number     ?
_journal_date_recd_electronic     2010-03-31
_journal_date_accepted     2010-04-26
_journal_name_full     'Acta Crystallographica, Section E'
_journal_year     2010
_journal_volume     66
_journal_issue      5
_journal_page_first     m597
_journal_page_last     m598
_journal_paper_category     QM
_journal_coeditor_code     RZ2435
_publ_contact_author_name     'Prof. Fun, Hoong-Kun'
_publ_contact_author_address
;
      X-ray Crystallography Unit
      School of Physics
      Universiti Sains Malaysia
      11800 USM, Penang
      MALAYSIA
;
_publ_contact_author_email     'hkfun@usm.my'
_publ_contact_author_fax     '604 6579150'
_publ_contact_author_phone     '604 6533652'
_publ_section_title
;\
Tetra-\m-benzoato-\k^4^<i>O</i>:<i>O</i>';\k^3^<i>O</i>:<i>O</i>,<i>O</i>';\
\k^3^<i>O</i>,<i>O</i>':<i>O</i>'-bis[(benzoato-\k^2^<i>O</i>,<i>O</i>')(1,\
10-phenanthroline-\k^2^<i>N</i>,<i>N</i>')europium(III)] benzoic acid
disolvate
;
loop_
    _publ_author_name
    _publ_author_footnote
    _publ_author_address
    'Ping Howe Ooi'
;
      Additional corresponding author, e-mail: howieooi83@gmail.com.
;
;
      School of Chemical Sciences
      Universiti Sains Malaysia
      11800 USM, Penang
      Malaysia
;
    'Siang Guan Teoh' ?
;
      School of Chemical Sciences
      Universiti Sains Malaysia
      11800 USM, Penang
      Malaysia
;
    'Chin Sing Yeap'
;
      Thomson Reuters ResearcherID: A-5523-2009.
;
;
      X-ray Crystallography Unit
      School of Physics
      Universiti Sains Malaysia
      11800 USM, Penang
      Malaysia
;
    'Hoong-Kun Fun'
;
      Thomson Reuters ResearcherID: A-3561-2009.
;
;     X-ray Crystallography Unit
      School of Physics
      Universiti Sains Malaysia
      11800 USM, Penang
      Malaysia
;
data_I
_audit_creation_method     SHELXL-97
_chemical_name_systematic
;
Tetra-\m-benzoato-\k^4^<i>O</i>:<i>O</i>';\k^3^<i>O</i>:<i>O</i>,<i>O</i>';
\k^3^<i>O</i>,<i>O</i>':<i>O</i>'-bis[(benzoato-\k^2^<i>O</i>,<i>O</i>')(1,10-
phenanthroline-\k^2^<i>N</i>,<i>N</i>')europium(III)] benzoic acid disolvate
;
_chemical_name_common     ?
_chemical_formula_moiety     'C66 H46 Eu2 N4 O12, 2(C7 H6 O2)'
_chemical_formula_sum     'C80 H58 Eu2 N4 O16'
_chemical_formula_iupac     '[Eu2 (C7 H5 O2)6 (C12 H8 N2)2], 2C7 H6 O2'
_chemical_formula_weight     1635.22
_chemical_melting_point     ?
_symmetry_cell_setting     Triclinic
_symmetry_space_group_name_H-M     'P -1'
_symmetry_space_group_name_Hall     '-P 1'
loop_
    _symmetry_equiv_pos_as_xyz
    'x, y, z'
    '-x, -y, -z'
_cell_length_a     9.6688(2)
_cell_length_b     12.8260(2)
_cell_length_c     15.1460(3)
_cell_angle_alpha     75.2440(10)
_cell_angle_beta     78.6050(10)
_cell_angle_gamma     76.0720(10)
_cell_volume     1744.26(6)
_cell_formula_units_Z     1
_cell_measurement_reflns_used     9857
_cell_measurement_theta_min     2.19
_cell_measurement_theta_max     35.19
_cell_measurement_temperature     296(2)
_exptl_crystal_description     'block'
_exptl_crystal_colour     'colourless'
_exptl_crystal_size_max     0.58
_exptl_crystal_size_mid     0.32
_exptl_crystal_size_min     0.28
_exptl_crystal_density_diffrn     1.557
_exptl_crystal_density_meas     ?
_exptl_crystal_density_method     'not measured'
_exptl_crystal_F_000     820
_exptl_absorpt_coefficient_mu     1.855
_exptl_absorpt_correction_type     'multi-scan'
_exptl_absorpt_process_details     '(<i>SADABS</i>; Bruker, 2009)'
_exptl_absorpt_correction_T_min     0.4131
_exptl_absorpt_correction_T_max     0.6275
_exptl_special_details     ?
_diffrn_ambient_temperature     296(2)
_diffrn_radiation_type     MoK\a
_diffrn_radiation_wavelength     0.71073
_diffrn_radiation_source     'fine-focus sealed tube'
_diffrn_radiation_monochromator     graphite
_diffrn_measurement_device_type
;
Bruker APEXII DUO CCD area-detector diffractometer
;
_diffrn_measurement_method     '\f and \w scans'
_diffrn_detector_area_resol_mean     ?
_diffrn_reflns_number     51513
_diffrn_reflns_av_R_equivalents     0.0272
_diffrn_reflns_av_sigmaI/netI     0.0216
_diffrn_reflns_theta_min     1.68
_diffrn_reflns_theta_max     32.50
_diffrn_reflns_theta_full     32.50
_diffrn_measured_fraction_theta_max     0.995
_diffrn_measured_fraction_theta_full     0.995
_diffrn_reflns_limit_h_min     -14
_diffrn_reflns_limit_h_max     14
_diffrn_reflns_limit_k_min     -19
_diffrn_reflns_limit_k_max     19
_diffrn_reflns_limit_l_min     -22
_diffrn_reflns_limit_l_max     22
_diffrn_standards_number     0
_diffrn_standards_interval_count     .
_diffrn_standards_interval_time     .
_diffrn_standards_decay_%     ?
_refine_special_details
;
 Refinement of F^2^ against ALL reflections.  The weighted R-factor wR and
 goodness of fit S are based on F^2^, conventional R-factors R are based
 on F, with F set to zero for negative F^2^. The threshold expression of
 F^2^ > 2sigma(F^2^) is used only for calculating R-factors(gt) etc. and is
 not relevant to the choice of reflections for refinement.  R-factors based
 on F^2^ are statistically about twice as large as those based on F, and R-
 factors based on ALL data will be even larger.
;
_reflns_number_total     12557
_reflns_number_gt     11674
_reflns_threshold_expression     I>2\s(I)
_refine_ls_structure_factor_coef     Fsqd
_refine_ls_matrix_type     full
_refine_ls_R_factor_all     0.0223
_refine_ls_R_factor_gt     0.0197
_refine_ls_wR_factor_gt     0.0489
_refine_ls_wR_factor_ref     0.0504
_refine_ls_goodness_of_fit_ref     1.044
_refine_ls_restrained_S_all     1.044
_refine_ls_number_reflns     12557
_refine_ls_number_parameters     464
_refine_ls_number_restraints     0
_refine_ls_hydrogen_treatment     mixed
_refine_ls_weighting_scheme     calc
_refine_ls_weighting_details
         'calc w=1/[\s^2^(Fo^2^)+(0.0249P)^2^+0.3553P] where P=(Fo^2^+2Fc^2^)/3'
_atom_sites_solution_hydrogens     geom
_atom_sites_solution_primary     direct
_atom_sites_solution_secondary     difmap
_refine_ls_shift/su_max     0.004
_refine_ls_shift/su_mean     <0.001
_refine_diff_density_max     0.617
_refine_diff_density_min     -0.441
_refine_ls_extinction_method     none
_refine_ls_extinction_coef     ?
loop_
    _atom_type_symbol
    _atom_type_description
    _atom_type_scat_dispersion_real
    _atom_type_scat_dispersion_imag
    _atom_type_scat_source
    'C' 'C' 0.0033 0.0016
                         'International Tables Vol C Tables 4.2.6.8 and 6.1.1.4'
    'H' 'H' 0.0000 0.0000
                         'International Tables Vol C Tables 4.2.6.8 and 6.1.1.4'
    'N' 'N' 0.0061 0.0033
                         'International Tables Vol C Tables 4.2.6.8 and 6.1.1.4'
    'O' 'O' 0.0106 0.0060
                         'International Tables Vol C Tables 4.2.6.8 and 6.1.1.4'
    'Eu' 'Eu' -0.1578 3.6682
                         'International Tables Vol C Tables 4.2.6.8 and 6.1.1.4'
_computing_data_collection     'APEX2 (Bruker, 2009)'
_computing_cell_refinement     'SAINT (Bruker, 2009)'
_computing_data_reduction     'SAINT (Bruker, 2009)'
_computing_structure_solution     'SHELXTL (Sheldrick, 2008)'
_computing_structure_refinement     'SHELXTL (Sheldrick, 2008)'
_computing_molecular_graphics     'SHELXTL (Sheldrick, 2008)'
_computing_publication_material
;
SHELXTL (Sheldrick, 2008) and PLATON (Spek, 2009)
;
loop_
    _atom_site_type_symbol
    _atom_site_label
    _atom_site_fract_x
    _atom_site_fract_y
    _atom_site_fract_z
    _atom_site_U_iso_or_equiv
    _atom_site_adp_type
    _atom_site_calc_flag
    _atom_site_refinement_flags
    _atom_site_occupancy
    _atom_site_disorder_assembly
    _atom_site_disorder_group
    Eu Eu1 0.855968(6) 0.139628(5) 0.482146(4) 0.02529(2) Uani d . 1 . .
    O O1 0.81802(11) 0.27751(9) 0.33491(7) 0.0374(2) Uani d . 1 . .
    O O2 0.99095(13) 0.28905(10) 0.40393(8) 0.0415(2) Uani d . 1 . .
    O O3 0.92345(10) -0.05431(9) 0.59329(7) 0.0340(2) Uani d . 1 . .
    O O4 0.71990(11) 0.05713(10) 0.62752(8) 0.0431(2) Uani d . 1 . .
    O O5 0.79737(11) 0.01384(8) 0.41205(7) 0.0357(2) Uani d . 1 . .
    O O6 0.98042(11) -0.13176(8) 0.41650(7) 0.0360(2) Uani d . 1 . .
    N N1 0.73487(13) 0.30002(10) 0.56106(9) 0.0348(2) Uani d . 1 . .
    N N2 0.58048(12) 0.21295(10) 0.47649(8) 0.0332(2) Uani d . 1 . .
    C C1 0.58983(15) 0.33702(11) 0.56896(10) 0.0339(3) Uani d . 1 . .
    C C2 0.8100(2) 0.34414(14) 0.60131(13) 0.0450(4) Uani d . 1 . .
    H H2A 0.9095 0.3203 0.5951 0.054 Uiso calc R 1 . .
    C C3 0.7467(2) 0.42462(15) 0.65248(14) 0.0565(5) Uani d . 1 . .
    H H3A 0.8033 0.4523 0.6804 0.068 Uiso calc R 1 . .
    C C4 0.6018(2) 0.46191(15) 0.66108(13) 0.0549(5) Uani d . 1 . .
    H H4A 0.5581 0.5152 0.6951 0.066 Uiso calc R 1 . .
    C C5 0.51860(19) 0.41920(13) 0.61810(11) 0.0446(4) Uani d . 1 . .
    C C6 0.3666(2) 0.45696(16) 0.62105(14) 0.0586(5) Uani d . 1 . .
    H H6A 0.3195 0.5114 0.6533 0.070 Uiso calc R 1 . .
    C C7 0.2904(2) 0.41550(17) 0.57823(15) 0.0580(5) Uani d . 1 . .
    H H7A 0.1914 0.4413 0.5818 0.070 Uiso calc R 1 . .
    C C8 0.35873(16) 0.33214(14) 0.52707(12) 0.0438(3) Uani d . 1 . .
    C C9 0.28376(17) 0.28860(16) 0.47982(14) 0.0532(4) Uani d . 1 . .
    H H9A 0.1850 0.3134 0.4805 0.064 Uiso calc R 1 . .
    C C10 0.35619(19) 0.20981(16) 0.43288(15) 0.0538(4) Uani d . 1 . .
    H H10A 0.3076 0.1802 0.4011 0.065 Uiso calc R 1 . .
    C C11 0.50501(17) 0.17374(14) 0.43291(13) 0.0443(3) Uani d . 1 . .
    H H11A 0.5533 0.1195 0.4007 0.053 Uiso calc R 1 . .
    C C12 0.50850(15) 0.29219(11) 0.52310(10) 0.0341(3) Uani d . 1 . .
    C C13 0.92857(15) 0.31615(11) 0.33417(10) 0.0331(3) Uani d . 1 . .
    C C14 0.98440(17) 0.39252(12) 0.25009(10) 0.0369(3) Uani d . 1 . .
    C C15 0.8962(2) 0.45586(14) 0.18589(11) 0.0464(4) Uani d . 1 . .
    H H15A 0.7999 0.4508 0.1943 0.056 Uiso calc R 1 . .
    C C16 0.9523(3) 0.52675(17) 0.10903(13) 0.0637(6) Uani d . 1 . .
    H H16A 0.8929 0.5704 0.0665 0.076 Uiso calc R 1 . .
    C C17 1.0955(3) 0.5327(2) 0.09555(15) 0.0733(7) Uani d . 1 . .
    H H17A 1.1322 0.5805 0.0439 0.088 Uiso calc R 1 . .
    C C18 1.1843(3) 0.4690(2) 0.15733(14) 0.0650(6) Uani d . 1 . .
    H H18A 1.2813 0.4725 0.1471 0.078 Uiso calc R 1 . .
    C C19 1.1292(2) 0.39925(16) 0.23535(12) 0.0488(4) Uani d . 1 . .
    H H19A 1.1891 0.3568 0.2780 0.059 Uiso calc R 1 . .
    C C20 0.81636(14) -0.02422(11) 0.65167(9) 0.0312(2) Uani d . 1 . .
    C C21 0.80887(15) -0.08375(12) 0.75001(10) 0.0344(3) Uani d . 1 . .
    C C22 0.93267(18) -0.12514(15) 0.79046(11) 0.0444(3) Uani d . 1 . .
    H H22A 1.0219 -0.1178 0.7556 0.053 Uiso calc R 1 . .
    C C23 0.9241(3) -0.1774(2) 0.88256(13) 0.0621(5) Uani d . 1 . .
    H H23A 1.0076 -0.2050 0.9097 0.074 Uiso calc R 1 . .
    C C24 0.7932(3) -0.1885(2) 0.93387(14) 0.0716(6) Uani d . 1 . .
    H H24A 0.7881 -0.2243 0.9957 0.086 Uiso calc R 1 . .
    C C25 0.6697(3) -0.1473(2) 0.89483(15) 0.0732(7) Uani d . 1 . .
    H H25A 0.5810 -0.1548 0.9304 0.088 Uiso calc R 1 . .
    C C26 0.6760(2) -0.09452(18) 0.80281(13) 0.0542(4) Uani d . 1 . .
    H H26A 0.5920 -0.0664 0.7764 0.065 Uiso calc R 1 . .
    C C27 0.86800(14) -0.07267(11) 0.38672(9) 0.0298(2) Uani d . 1 . .
    C C28 0.81424(15) -0.11023(12) 0.31629(10) 0.0340(3) Uani d . 1 . .
    C C29 0.66775(17) -0.09528(14) 0.31412(11) 0.0404(3) Uani d . 1 . .
    H H29A 0.6017 -0.0556 0.3532 0.048 Uiso calc R 1 . .
    C C30 0.6193(2) -0.13920(18) 0.25387(14) 0.0554(5) Uani d . 1 . .
    H H30A 0.5211 -0.1313 0.2541 0.066 Uiso calc R 1 . .
    C C31 0.7167(3) -0.1941(3) 0.19409(17) 0.0785(8) Uani d . 1 . .
    H H31A 0.6842 -0.2232 0.1535 0.094 Uiso calc R 1 . .
    C C32 0.8625(3) -0.2068(3) 0.19349(18) 0.0872(9) Uani d . 1 . .
    H H32A 0.9279 -0.2428 0.1516 0.105 Uiso calc R 1 . .
    C C33 0.9119(2) -0.16586(19) 0.25529(14) 0.0583(5) Uani d . 1 . .
    H H33A 1.0103 -0.1757 0.2558 0.070 Uiso calc R 1 . .
    O O7 0.5814(2) 0.39064(16) 0.15565(15) 0.0873(6) Uani d . 1 . .
    O O8 0.72156(19) 0.22869(14) 0.20067(12) 0.0695(4) Uani d . 1 . .
    C C34 0.6441(2) 0.30199(19) 0.14202(15) 0.0574(5) Uani d . 1 . .
    C C35 0.6454(2) 0.2640(2) 0.05692(15) 0.0620(5) Uani d . 1 . .
    C C36 0.5708(3) 0.3347(3) -0.01171(18) 0.0841(9) Uani d . 1 . .
    H H36A 0.5192 0.4036 -0.0033 0.101 Uiso calc R 1 . .
    C C37 0.5733(5) 0.3028(4) -0.0927(2) 0.1221(17) Uani d . 1 . .
    H H37A 0.5222 0.3501 -0.1382 0.147 Uiso calc R 1 . .
    C C38 0.6484(5) 0.2046(5) -0.1061(3) 0.135(2) Uani d . 1 . .
    H H38A 0.6505 0.1849 -0.1615 0.162 Uiso calc R 1 . .
    C C39 0.7221(4) 0.1329(4) -0.0395(3) 0.1310(17) Uani d . 1 . .
    H H39A 0.7730 0.0643 -0.0492 0.157 Uiso calc R 1 . .
    C C40 0.7205(3) 0.1630(3) 0.0436(2) 0.0896(9) Uani d . 1 . .
    H H40A 0.7703 0.1146 0.0893 0.108 Uiso calc R 1 . .
    H H1O8 0.743(3) 0.255(2) 0.242(2) 0.089(9) Uiso d . 1 . .
loop_
    _atom_site_aniso_label
    _atom_site_aniso_U_11
    _atom_site_aniso_U_22
    _atom_site_aniso_U_33
    _atom_site_aniso_U_12
    _atom_site_aniso_U_13
    _atom_site_aniso_U_23
    Eu1 0.02319(3) 0.02625(3) 0.02639(3) -0.00168(2) -0.00573(2) -0.00710(2)
    O1 0.0346(5) 0.0412(5) 0.0364(5) -0.0105(4) -0.0090(4) -0.0030(4)
    O2 0.0442(6) 0.0451(6) 0.0377(5) -0.0170(5) -0.0131(4) -0.0005(5)
    O3 0.0301(4) 0.0394(5) 0.0311(5) -0.0039(4) 0.0004(4) -0.0116(4)
    O4 0.0322(5) 0.0463(6) 0.0375(5) 0.0027(4) 0.0008(4) 0.0001(5)
    O5 0.0316(5) 0.0362(5) 0.0440(5) -0.0021(4) -0.0116(4) -0.0169(4)
    O6 0.0349(5) 0.0360(5) 0.0400(5) -0.0001(4) -0.0161(4) -0.0119(4)
    N1 0.0361(6) 0.0325(5) 0.0369(6) -0.0022(4) -0.0066(5) -0.0132(5)
    N2 0.0277(5) 0.0329(5) 0.0383(6) -0.0033(4) -0.0075(4) -0.0072(5)
    C1 0.0352(6) 0.0286(6) 0.0320(6) 0.0005(5) -0.0016(5) -0.0052(5)
    C2 0.0497(9) 0.0391(8) 0.0524(9) -0.0029(7) -0.0176(7) -0.0190(7)
    C3 0.0783(13) 0.0440(9) 0.0559(10) -0.0044(9) -0.0228(10) -0.0236(8)
    C4 0.0786(13) 0.0392(8) 0.0440(9) 0.0030(8) -0.0062(8) -0.0198(7)
    C5 0.0518(9) 0.0349(7) 0.0379(7) 0.0034(6) 0.0028(6) -0.0098(6)
    C6 0.0545(10) 0.0489(10) 0.0546(10) 0.0116(8) 0.0107(8) -0.0147(8)
    C7 0.0361(8) 0.0528(10) 0.0656(12) 0.0086(7) 0.0078(8) -0.0065(9)
    C8 0.0286(6) 0.0411(8) 0.0496(9) -0.0011(6) 0.0005(6) 0.0013(6)
    C9 0.0273(7) 0.0531(10) 0.0701(12) -0.0062(7) -0.0110(7) 0.0043(9)
    C10 0.0367(8) 0.0533(10) 0.0745(13) -0.0119(7) -0.0241(8) -0.0048(9)
    C11 0.0358(7) 0.0435(8) 0.0576(10) -0.0052(6) -0.0176(7) -0.0125(7)
    C12 0.0280(6) 0.0313(6) 0.0363(7) -0.0017(5) -0.0016(5) -0.0020(5)
    C13 0.0346(6) 0.0299(6) 0.0337(6) -0.0051(5) -0.0040(5) -0.0069(5)
    C14 0.0469(8) 0.0322(6) 0.0326(6) -0.0115(6) -0.0018(6) -0.0084(5)
    C15 0.0595(10) 0.0405(8) 0.0358(7) -0.0071(7) -0.0066(7) -0.0052(6)
    C16 0.0993(18) 0.0486(10) 0.0379(9) -0.0153(11) -0.0103(10) 0.0004(8)
    C17 0.111(2) 0.0694(14) 0.0427(10) -0.0494(14) 0.0106(11) -0.0050(9)
    C18 0.0762(14) 0.0797(15) 0.0493(10) -0.0467(12) 0.0072(10) -0.0152(10)
    C19 0.0532(9) 0.0556(10) 0.0434(8) -0.0253(8) -0.0025(7) -0.0112(7)
    C20 0.0272(5) 0.0340(6) 0.0310(6) -0.0067(5) -0.0010(5) -0.0067(5)
    C21 0.0348(6) 0.0347(6) 0.0307(6) -0.0067(5) -0.0007(5) -0.0050(5)
    C22 0.0399(8) 0.0537(9) 0.0361(7) -0.0031(7) -0.0069(6) -0.0084(7)
    C23 0.0649(12) 0.0734(14) 0.0403(9) -0.0016(10) -0.0174(8) -0.0029(9)
    C24 0.0862(16) 0.0812(16) 0.0349(9) -0.0182(13) -0.0055(10) 0.0082(9)
    C25 0.0634(13) 0.0953(18) 0.0467(11) -0.0302(13) 0.0106(9) 0.0090(11)
    C26 0.0387(8) 0.0701(12) 0.0456(9) -0.0165(8) 0.0015(7) 0.0014(8)
    C27 0.0294(6) 0.0320(6) 0.0302(6) -0.0059(5) -0.0079(5) -0.0082(5)
    C28 0.0350(6) 0.0371(7) 0.0333(6) -0.0040(5) -0.0107(5) -0.0122(5)
    C29 0.0375(7) 0.0447(8) 0.0442(8) -0.0051(6) -0.0137(6) -0.0160(6)
    C30 0.0492(9) 0.0703(12) 0.0596(11) -0.0131(9) -0.0228(8) -0.0250(10)
    C31 0.0720(14) 0.117(2) 0.0725(15) -0.0194(14) -0.0213(12) -0.0584(15)
    C32 0.0660(14) 0.139(3) 0.0799(16) -0.0072(15) -0.0076(12) -0.0808(18)
    C33 0.0419(9) 0.0859(14) 0.0565(11) -0.0017(9) -0.0077(8) -0.0421(11)
    O7 0.0881(13) 0.0763(12) 0.1062(15) 0.0128(10) -0.0490(11) -0.0364(11)
    O8 0.0750(10) 0.0691(10) 0.0727(10) 0.0023(8) -0.0379(8) -0.0250(8)
    C34 0.0493(10) 0.0676(13) 0.0621(12) -0.0123(9) -0.0194(9) -0.0168(10)
    C35 0.0574(11) 0.0837(15) 0.0582(11) -0.0341(11) -0.0111(9) -0.0183(11)
    C36 0.103(2) 0.101(2) 0.0633(14) -0.0613(18) -0.0300(14) 0.0085(13)
    C37 0.155(4) 0.191(4) 0.0526(15) -0.121(4) -0.0252(19) 0.006(2)
    C38 0.127(3) 0.246(6) 0.083(2) -0.108(4) 0.012(2) -0.081(3)
    C39 0.090(2) 0.201(5) 0.149(4) -0.038(3) -0.005(2) -0.123(4)
    C40 0.0670(15) 0.119(2) 0.107(2) -0.0156(15) -0.0216(15) -0.063(2)
_geom_special_details
;
 All esds (except the esd in the dihedral angle between two l.s. planes)
 are estimated using the full covariance matrix.  The cell esds are taken
 into account individually in the estimation of esds in distances, angles
 and torsion angles; correlations between esds in cell parameters are only
 used when they are defined by crystal symmetry.  An approximate (isotropic)
 treatment of cell esds is used for estimating esds involving l.s. planes.
;
loop_
    _geom_bond_atom_site_label_1
    _geom_bond_atom_site_label_2
    _geom_bond_site_symmetry_2
    _geom_bond_distance
    _geom_bond_publ_flag
    Eu1 O5 . 2.3667(9) y
    Eu1 O3 2_756 2.3669(9) y
    Eu1 O6 2_756 2.3818(10) y
    Eu1 O4 . 2.4571(11) y
    Eu1 O2 . 2.4933(11) y
    Eu1 O1 . 2.4974(11) y
    Eu1 N1 . 2.5636(11) y
    Eu1 N2 . 2.6134(11) y
    Eu1 O3 . 2.6394(11) y
    Eu1 C13 . 2.8637(14) ?
    Eu1 C20 . 2.8992(14) ?
    Eu1 Eu1 2_756 3.96041(12) ?
    O1 C13 . 1.2789(18) ?
    O2 C13 . 1.2509(18) ?
    O3 C20 . 1.2739(15) ?
    O3 Eu1 2_756 2.3668(9) ?
    O4 C20 . 1.2506(17) ?
    O5 C27 . 1.2623(16) ?
    O6 C27 . 1.2579(16) ?
    O6 Eu1 2_756 2.3819(10) ?
    N1 C2 . 1.330(2) ?
    N1 C1 . 1.3596(18) ?
    N2 C11 . 1.3256(19) ?
    N2 C12 . 1.3589(18) ?
    C1 C5 . 1.4096(19) ?
    C1 C12 . 1.438(2) ?
    C2 C3 . 1.399(2) ?
    C2 H2A . 0.9300 ?
    C3 C4 . 1.359(3) ?
    C3 H3A . 0.9300 ?
    C4 C5 . 1.404(3) ?
    C4 H4A . 0.9300 ?
    C5 C6 . 1.428(3) ?
    C6 C7 . 1.341(3) ?
    C6 H6A . 0.9300 ?
    C7 C8 . 1.435(3) ?
    C7 H7A . 0.9300 ?
    C8 C9 . 1.397(3) ?
    C8 C12 . 1.410(2) ?
    C9 C10 . 1.359(3) ?
    C9 H9A . 0.9300 ?
    C10 C11 . 1.401(2) ?
    C10 H10A . 0.9300 ?
    C11 H11A . 0.9300 ?
    C13 C14 . 1.490(2) ?
    C14 C15 . 1.387(2) ?
    C14 C19 . 1.394(2) ?
    C15 C16 . 1.387(3) ?
    C15 H15A . 0.9300 ?
    C16 C17 . 1.377(4) ?
    C16 H16A . 0.9300 ?
    C17 C18 . 1.368(4) ?
    C17 H17A . 0.9300 ?
    C18 C19 . 1.387(3) ?
    C18 H18A . 0.9300 ?
    C19 H19A . 0.9300 ?
    C20 C21 . 1.487(2) ?
    C21 C22 . 1.381(2) ?
    C21 C26 . 1.390(2) ?
    C22 C23 . 1.381(3) ?
    C22 H22A . 0.9300 ?
    C23 C24 . 1.367(3) ?
    C23 H23A . 0.9300 ?
    C24 C25 . 1.368(4) ?
    C24 H24A . 0.9300 ?
    C25 C26 . 1.382(3) ?
    C25 H25A . 0.9300 ?
    C26 H26A . 0.9300 ?
    C27 C28 . 1.4971(18) ?
    C28 C33 . 1.386(2) ?
    C28 C29 . 1.389(2) ?
    C29 C30 . 1.388(2) ?
    C29 H29A . 0.9300 ?
    C30 C31 . 1.368(3) ?
    C30 H30A . 0.9300 ?
    C31 C32 . 1.379(3) ?
    C31 H31A . 0.9300 ?
    C32 C33 . 1.389(3) ?
    C32 H32A . 0.9300 ?
    C33 H33A . 0.9300 ?
    O7 C34 . 1.200(3) ?
    O8 C34 . 1.316(3) ?
    O8 H1O8 . 0.86(3) ?
    C34 C35 . 1.486(3) ?
    C35 C40 . 1.366(4) ?
    C35 C36 . 1.387(4) ?
    C36 C37 . 1.383(4) ?
    C36 H36A . 0.9300 ?
    C37 C38 . 1.336(7) ?
    C37 H37A . 0.9300 ?
    C38 C39 . 1.367(7) ?
    C38 H38A . 0.9300 ?
    C39 C40 . 1.405(4) ?
    C39 H39A . 0.9300 ?
    C40 H40A . 0.9300 ?
loop_
    _geom_angle_atom_site_label_1
    _geom_angle_atom_site_label_2
    _geom_angle_atom_site_label_3
    _geom_angle_site_symmetry_1
    _geom_angle_site_symmetry_3
    _geom_angle
    _geom_angle_publ_flag
    O5 Eu1 O3 . 2_756 74.07(3) ?
    O5 Eu1 O6 . 2_756 136.23(4) ?
    O3 Eu1 O6 2_756 2_756 78.20(3) ?
    O5 Eu1 O4 . . 88.22(4) ?
    O3 Eu1 O4 2_756 . 126.28(4) ?
    O6 Eu1 O4 2_756 . 81.61(4) ?
    O5 Eu1 O2 . . 126.55(4) ?
    O3 Eu1 O2 2_756 . 73.68(4) ?
    O6 Eu1 O2 2_756 . 74.81(4) ?
    O4 Eu1 O2 . . 145.08(4) ?
    O5 Eu1 O1 . . 86.23(4) ?
    O3 Eu1 O1 2_756 . 89.18(4) ?
    O6 Eu1 O1 2_756 . 126.75(4) ?
    O4 Eu1 O1 . . 140.76(4) ?
    O2 Eu1 O1 . . 52.07(3) ?
    O5 Eu1 N1 . . 140.57(4) ?
    O3 Eu1 N1 2_756 . 144.07(4) ?
    O6 Eu1 N1 2_756 . 76.95(4) ?
    O4 Eu1 N1 . . 74.78(4) ?
    O2 Eu1 N1 . . 75.04(4) ?
    O1 Eu1 N1 . . 85.33(4) ?
    O5 Eu1 N2 . . 77.50(4) ?
    O3 Eu1 N2 2_756 . 145.74(4) ?
    O6 Eu1 N2 2_756 . 136.06(4) ?
    O4 Eu1 N2 . . 70.77(4) ?
    O2 Eu1 N2 . . 110.01(4) ?
    O1 Eu1 N2 . . 70.10(4) ?
    N1 Eu1 N2 . . 63.41(4) ?
    O5 Eu1 O3 . . 75.18(3) ?
    O3 Eu1 O3 2_756 . 75.56(4) ?
    O6 Eu1 O3 2_756 . 65.45(3) ?
    O4 Eu1 O3 . . 50.80(3) ?
    O2 Eu1 O3 . . 133.58(3) ?
    O1 Eu1 O3 . . 158.51(3) ?
    N1 Eu1 O3 . . 115.90(3) ?
    N2 Eu1 O3 . . 115.03(3) ?
    O5 Eu1 C13 . . 105.75(4) ?
    O3 Eu1 C13 2_756 . 77.90(4) ?
    O6 Eu1 C13 2_756 . 100.63(4) ?
    O4 Eu1 C13 . . 155.22(4) ?
    O2 Eu1 C13 . . 25.84(4) ?
    O1 Eu1 C13 . . 26.49(4) ?
    N1 Eu1 C13 . . 81.65(4) ?
    N2 Eu1 C13 . . 91.99(4) ?
    O3 Eu1 C13 . . 152.04(3) ?
    O5 Eu1 C20 . . 84.79(4) ?
    O3 Eu1 C20 2_756 . 101.47(4) ?
    O6 Eu1 C20 2_756 . 68.28(4) ?
    O4 Eu1 C20 . . 25.32(4) ?
    O2 Eu1 C20 . . 142.92(4) ?
    O1 Eu1 C20 . . 163.61(4) ?
    N1 Eu1 C20 . . 92.95(4) ?
    N2 Eu1 C20 . . 94.54(4) ?
    O3 Eu1 C20 . . 26.05(3) ?
    C13 Eu1 C20 . . 168.62(4) ?
    O5 Eu1 Eu1 . 2_756 70.46(2) ?
    O3 Eu1 Eu1 2_756 2_756 40.20(3) ?
    O6 Eu1 Eu1 2_756 2_756 66.47(2) ?
    O4 Eu1 Eu1 . 2_756 86.12(3) ?
    O2 Eu1 Eu1 . 2_756 106.95(3) ?
    O1 Eu1 Eu1 . 2_756 127.70(3) ?
    N1 Eu1 Eu1 . 2_756 140.81(3) ?
    N2 Eu1 Eu1 . 2_756 140.89(3) ?
    O3 Eu1 Eu1 . 2_756 35.36(2) ?
    C13 Eu1 Eu1 . 2_756 117.61(3) ?
    C20 Eu1 Eu1 . 2_756 61.32(3) ?
    C13 O1 Eu1 . . 92.94(9) ?
    C13 O2 Eu1 . . 93.86(9) ?
    C20 O3 Eu1 . 2_756 165.77(10) ?
    C20 O3 Eu1 . . 88.44(8) ?
    Eu1 O3 Eu1 2_756 . 104.44(4) ?
    C20 O4 Eu1 . . 97.52(8) ?
    C27 O5 Eu1 . . 133.44(9) ?
    C27 O6 Eu1 . 2_756 141.23(9) ?
    C2 N1 C1 . . 117.91(13) ?
    C2 N1 Eu1 . . 121.18(10) ?
    C1 N1 Eu1 . . 120.74(9) ?
    C11 N2 C12 . . 117.65(13) ?
    C11 N2 Eu1 . . 123.20(10) ?
    C12 N2 Eu1 . . 119.10(9) ?
    N1 C1 C5 . . 122.16(14) ?
    N1 C1 C12 . . 118.18(12) ?
    C5 C1 C12 . . 119.63(14) ?
    N1 C2 C3 . . 123.21(17) ?
    N1 C2 H2A . . 118.4 ?
    C3 C2 H2A . . 118.4 ?
    C4 C3 C2 . . 119.36(17) ?
    C4 C3 H3A . . 120.3 ?
    C2 C3 H3A . . 120.3 ?
    C3 C4 C5 . . 119.34(15) ?
    C3 C4 H4A . . 120.3 ?
    C5 C4 H4A . . 120.3 ?
    C4 C5 C1 . . 118.01(16) ?
    C4 C5 C6 . . 122.71(16) ?
    C1 C5 C6 . . 119.28(17) ?
    C7 C6 C5 . . 121.27(16) ?
    C7 C6 H6A . . 119.4 ?
    C5 C6 H6A . . 119.4 ?
    C6 C7 C8 . . 121.27(16) ?
    C6 C7 H7A . . 119.4 ?
    C8 C7 H7A . . 119.4 ?
    C9 C8 C12 . . 117.84(16) ?
    C9 C8 C7 . . 123.03(16) ?
    C12 C8 C7 . . 119.12(17) ?
    C10 C9 C8 . . 119.53(15) ?
    C10 C9 H9A . . 120.2 ?
    C8 C9 H9A . . 120.2 ?
    C9 C10 C11 . . 119.19(17) ?
    C9 C10 H10A . . 120.4 ?
    C11 C10 H10A . . 120.4 ?
    N2 C11 C10 . . 123.32(17) ?
    N2 C11 H11A . . 118.3 ?
    C10 C11 H11A . . 118.3 ?
    N2 C12 C8 . . 122.47(14) ?
    N2 C12 C1 . . 118.12(12) ?
    C8 C12 C1 . . 119.41(14) ?
    O2 C13 O1 . . 119.97(13) ?
    O2 C13 C14 . . 119.79(13) ?
    O1 C13 C14 . . 120.23(13) ?
    O2 C13 Eu1 . . 60.31(8) ?
    O1 C13 Eu1 . . 60.57(7) ?
    C14 C13 Eu1 . . 169.95(10) ?
    C15 C14 C19 . . 119.41(15) ?
    C15 C14 C13 . . 121.60(15) ?
    C19 C14 C13 . . 118.98(15) ?
    C16 C15 C14 . . 119.73(19) ?
    C16 C15 H15A . . 120.1 ?
    C14 C15 H15A . . 120.1 ?
    C17 C16 C15 . . 120.2(2) ?
    C17 C16 H16A . . 119.9 ?
    C15 C16 H16A . . 119.9 ?
    C18 C17 C16 . . 120.69(19) ?
    C18 C17 H17A . . 119.7 ?
    C16 C17 H17A . . 119.7 ?
    C17 C18 C19 . . 119.8(2) ?
    C17 C18 H18A . . 120.1 ?
    C19 C18 H18A . . 120.1 ?
    C18 C19 C14 . . 120.20(19) ?
    C18 C19 H19A . . 119.9 ?
    C14 C19 H19A . . 119.9 ?
    O4 C20 O3 . . 120.53(13) ?
    O4 C20 C21 . . 119.75(12) ?
    O3 C20 C21 . . 119.68(12) ?
    O4 C20 Eu1 . . 57.16(7) ?
    O3 C20 Eu1 . . 65.51(7) ?
    C21 C20 Eu1 . . 162.76(10) ?
    C22 C21 C26 . . 119.52(15) ?
    C22 C21 C20 . . 120.52(13) ?
    C26 C21 C20 . . 119.92(14) ?
    C23 C22 C21 . . 120.07(17) ?
    C23 C22 H22A . . 120.0 ?
    C21 C22 H22A . . 120.0 ?
    C24 C23 C22 . . 120.1(2) ?
    C24 C23 H23A . . 120.0 ?
    C22 C23 H23A . . 120.0 ?
    C23 C24 C25 . . 120.45(19) ?
    C23 C24 H24A . . 119.8 ?
    C25 C24 H24A . . 119.8 ?
    C24 C25 C26 . . 120.28(19) ?
    C24 C25 H25A . . 119.9 ?
    C26 C25 H25A . . 119.9 ?
    C25 C26 C21 . . 119.59(19) ?
    C25 C26 H26A . . 120.2 ?
    C21 C26 H26A . . 120.2 ?
    O6 C27 O5 . . 125.43(12) ?
    O6 C27 C28 . . 116.39(12) ?
    O5 C27 C28 . . 118.18(12) ?
    C33 C28 C29 . . 119.37(14) ?
    C33 C28 C27 . . 119.47(13) ?
    C29 C28 C27 . . 121.07(13) ?
    C30 C29 C28 . . 120.35(15) ?
    C30 C29 H29A . . 119.8 ?
    C28 C29 H29A . . 119.8 ?
    C31 C30 C29 . . 119.75(18) ?
    C31 C30 H30A . . 120.1 ?
    C29 C30 H30A . . 120.1 ?
    C30 C31 C32 . . 120.57(18) ?
    C30 C31 H31A . . 119.7 ?
    C32 C31 H31A . . 119.7 ?
    C31 C32 C33 . . 120.08(19) ?
    C31 C32 H32A . . 120.0 ?
    C33 C32 H32A . . 120.0 ?
    C28 C33 C32 . . 119.82(18) ?
    C28 C33 H33A . . 120.1 ?
    C32 C33 H33A . . 120.1 ?
    C34 O8 H1O8 . . 114(2) ?
    O7 C34 O8 . . 123.2(2) ?
    O7 C34 C35 . . 124.0(2) ?
    O8 C34 C35 . . 112.8(2) ?
    C40 C35 C36 . . 119.4(2) ?
    C40 C35 C34 . . 122.0(2) ?
    C36 C35 C34 . . 118.6(2) ?
    C37 C36 C35 . . 119.9(4) ?
    C37 C36 H36A . . 120.0 ?
    C35 C36 H36A . . 120.0 ?
    C38 C37 C36 . . 120.6(4) ?
    C38 C37 H37A . . 119.7 ?
    C36 C37 H37A . . 119.7 ?
    C37 C38 C39 . . 120.7(3) ?
    C37 C38 H38A . . 119.6 ?
    C39 C38 H38A . . 119.6 ?
    C38 C39 C40 . . 119.7(4) ?
    C38 C39 H39A . . 120.1 ?
    C40 C39 H39A . . 120.1 ?
    C35 C40 C39 . . 119.6(4) ?
    C35 C40 H40A . . 120.2 ?
    C39 C40 H40A . . 120.2 ?
loop_
    _geom_torsion_atom_site_label_1
    _geom_torsion_atom_site_label_2
    _geom_torsion_atom_site_label_3
    _geom_torsion_atom_site_label_4
    _geom_torsion_site_symmetry_1
    _geom_torsion_site_symmetry_2
    _geom_torsion_site_symmetry_3
    _geom_torsion_site_symmetry_4
    _geom_torsion
    _geom_torsion_publ_flag
    O5 Eu1 O1 C13 . . . . -137.91(9) ?
    O3 Eu1 O1 C13 2_756 . . . -63.82(8) ?
    O6 Eu1 O1 C13 2_756 . . . 10.75(10) ?
    O4 Eu1 O1 C13 . . . . 139.55(9) ?
    O2 Eu1 O1 C13 . . . . 5.99(8) ?
    N1 Eu1 O1 C13 . . . . 80.64(9) ?
    N2 Eu1 O1 C13 . . . . 144.02(9) ?
    O3 Eu1 O1 C13 . . . . -108.00(11) ?
    C20 Eu1 O1 C13 . . . . 165.19(12) ?
    Eu1 Eu1 O1 C13 2_756 . . . -76.24(9) ?
    O5 Eu1 O2 C13 . . . . 40.92(10) ?
    O3 Eu1 O2 C13 2_756 . . . 95.95(9) ?
    O6 Eu1 O2 C13 2_756 . . . 177.82(10) ?
    O4 Eu1 O2 C13 . . . . -132.93(9) ?
    O1 Eu1 O2 C13 . . . . -6.13(8) ?
    N1 Eu1 O2 C13 . . . . -101.94(9) ?
    N2 Eu1 O2 C13 . . . . -48.13(10) ?
    O3 Eu1 O2 C13 . . . . 146.34(8) ?
    C20 Eu1 O2 C13 . . . . -176.56(8) ?
    Eu1 Eu1 O2 C13 2_756 . . . 118.83(8) ?
    O5 Eu1 O3 C20 . . . . -109.12(8) ?
    O3 Eu1 O3 C20 2_756 . . . 173.89(10) ?
    O6 Eu1 O3 C20 2_756 . . . 90.46(8) ?
    O4 Eu1 O3 C20 . . . . -9.08(8) ?
    O2 Eu1 O3 C20 . . . . 124.11(8) ?
    O1 Eu1 O3 C20 . . . . -140.10(10) ?
    N1 Eu1 O3 C20 . . . . 30.32(9) ?
    N2 Eu1 O3 C20 . . . . -40.86(9) ?
    C13 Eu1 O3 C20 . . . . 155.12(9) ?
    Eu1 Eu1 O3 C20 2_756 . . . 173.88(10) ?
    O5 Eu1 O3 Eu1 . . . 2_756 77.00(4) ?
    O3 Eu1 O3 Eu1 2_756 . . 2_756 0.0 ?
    O6 Eu1 O3 Eu1 2_756 . . 2_756 -83.42(4) ?
    O4 Eu1 O3 Eu1 . . . 2_756 177.04(6) ?
    O2 Eu1 O3 Eu1 . . . 2_756 -49.77(6) ?
    O1 Eu1 O3 Eu1 . . . 2_756 46.02(10) ?
    N1 Eu1 O3 Eu1 . . . 2_756 -143.56(4) ?
    N2 Eu1 O3 Eu1 . . . 2_756 145.25(4) ?
    C13 Eu1 O3 Eu1 . . . 2_756 -18.77(9) ?
    C20 Eu1 O3 Eu1 . . . 2_756 -173.88(10) ?
    O5 Eu1 O4 C20 . . . . 81.57(9) ?
    O3 Eu1 O4 C20 2_756 . . . 12.88(11) ?
    O6 Eu1 O4 C20 2_756 . . . -55.73(9) ?
    O2 Eu1 O4 C20 . . . . -103.37(10) ?
    O1 Eu1 O4 C20 . . . . 163.41(8) ?
    N1 Eu1 O4 C20 . . . . -134.40(10) ?
    N2 Eu1 O4 C20 . . . . 158.96(10) ?
    O3 Eu1 O4 C20 . . . . 9.32(8) ?
    C13 Eu1 O4 C20 . . . . -152.94(10) ?
    Eu1 Eu1 O4 C20 2_756 . . . 11.04(9) ?
    O3 Eu1 O5 C27 2_756 . . . 23.71(13) ?
    O6 Eu1 O5 C27 2_756 . . . -29.02(15) ?
    O4 Eu1 O5 C27 . . . . -104.93(13) ?
    O2 Eu1 O5 C27 . . . . 78.58(14) ?
    O1 Eu1 O5 C27 . . . . 113.93(13) ?
    N1 Eu1 O5 C27 . . . . -168.10(12) ?
    N2 Eu1 O5 C27 . . . . -175.63(14) ?
    O3 Eu1 O5 C27 . . . . -55.17(13) ?
    C13 Eu1 O5 C27 . . . . 95.84(13) ?
    C20 Eu1 O5 C27 . . . . -79.80(13) ?
    Eu1 Eu1 O5 C27 2_756 . . . -18.42(12) ?
    O5 Eu1 N1 C2 . . . . 172.83(12) ?
    O3 Eu1 N1 C2 2_756 . . . -26.78(16) ?
    O6 Eu1 N1 C2 2_756 . . . 20.54(13) ?
    O4 Eu1 N1 C2 . . . . 105.26(13) ?
    O2 Eu1 N1 C2 . . . . -56.95(13) ?
    O1 Eu1 N1 C2 . . . . -108.89(13) ?
    N2 Eu1 N1 C2 . . . . -178.95(14) ?
    O3 Eu1 N1 C2 . . . . 74.62(13) ?
    C13 Eu1 N1 C2 . . . . -82.48(13) ?
    C20 Eu1 N1 C2 . . . . 87.45(13) ?
    Eu1 Eu1 N1 C2 2_756 . . . 41.66(15) ?
    O5 Eu1 N1 C1 . . . . -2.21(14) ?
    O3 Eu1 N1 C1 2_756 . . . 158.18(9) ?
    O6 Eu1 N1 C1 2_756 . . . -154.50(11) ?
    O4 Eu1 N1 C1 . . . . -69.78(11) ?
    O2 Eu1 N1 C1 . . . . 128.00(11) ?
    O1 Eu1 N1 C1 . . . . 76.07(11) ?
    N2 Eu1 N1 C1 . . . . 6.01(10) ?
    O3 Eu1 N1 C1 . . . . -100.42(11) ?
    C13 Eu1 N1 C1 . . . . 102.48(11) ?
    C20 Eu1 N1 C1 . . . . -87.60(11) ?
    Eu1 Eu1 N1 C1 2_756 . . . -133.38(9) ?
    O5 Eu1 N2 C11 . . . . -7.65(13) ?
    O3 Eu1 N2 C11 2_756 . . . 26.80(16) ?
    O6 Eu1 N2 C11 2_756 . . . -154.38(12) ?
    O4 Eu1 N2 C11 . . . . -100.15(13) ?
    O2 Eu1 N2 C11 . . . . 116.99(13) ?
    O1 Eu1 N2 C11 . . . . 82.84(13) ?
    N1 Eu1 N2 C11 . . . . 177.69(14) ?
    O3 Eu1 N2 C11 . . . . -74.53(13) ?
    C13 Eu1 N2 C11 . . . . 98.04(13) ?
    C20 Eu1 N2 C11 . . . . -91.29(13) ?
    Eu1 Eu1 N2 C11 2_756 . . . -43.01(14) ?
    O5 Eu1 N2 C12 . . . . 169.73(11) ?
    O3 Eu1 N2 C12 2_756 . . . -155.82(9) ?
    O6 Eu1 N2 C12 2_756 . . . 23.01(13) ?
    O4 Eu1 N2 C12 . . . . 77.23(10) ?
    O2 Eu1 N2 C12 . . . . -65.62(11) ?
    O1 Eu1 N2 C12 . . . . -99.77(11) ?
    N1 Eu1 N2 C12 . . . . -4.93(10) ?
    O3 Eu1 N2 C12 . . . . 102.85(10) ?
    C13 Eu1 N2 C12 . . . . -84.57(10) ?
    C20 Eu1 N2 C12 . . . . 86.09(10) ?
    Eu1 Eu1 N2 C12 2_756 . . . 134.37(9) ?
    C2 N1 C1 C5 . . . . -0.2(2) ?
    Eu1 N1 C1 C5 . . . . 175.00(11) ?
    C2 N1 C1 C12 . . . . 178.03(14) ?
    Eu1 N1 C1 C12 . . . . -6.77(17) ?
    C1 N1 C2 C3 . . . . 1.3(3) ?
    Eu1 N1 C2 C3 . . . . -173.87(14) ?
    N1 C2 C3 C4 . . . . -1.1(3) ?
    C2 C3 C4 C5 . . . . -0.2(3) ?
    C3 C4 C5 C1 . . . . 1.3(3) ?
    C3 C4 C5 C6 . . . . -177.65(19) ?
    N1 C1 C5 C4 . . . . -1.1(2) ?
    C12 C1 C5 C4 . . . . -179.27(15) ?
    N1 C1 C5 C6 . . . . 177.88(15) ?
    C12 C1 C5 C6 . . . . -0.3(2) ?
    C4 C5 C6 C7 . . . . 179.10(19) ?
    C1 C5 C6 C7 . . . . 0.2(3) ?
    C5 C6 C7 C8 . . . . -0.5(3) ?
    C6 C7 C8 C9 . . . . -178.54(19) ?
    C6 C7 C8 C12 . . . . 1.0(3) ?
    C12 C8 C9 C10 . . . . 0.5(3) ?
    C7 C8 C9 C10 . . . . 179.98(18) ?
    C8 C9 C10 C11 . . . . 0.0(3) ?
    C12 N2 C11 C10 . . . . -0.1(3) ?
    Eu1 N2 C11 C10 . . . . 177.34(14) ?
    C9 C10 C11 N2 . . . . -0.3(3) ?
    C11 N2 C12 C8 . . . . 0.7(2) ?
    Eu1 N2 C12 C8 . . . . -176.87(11) ?
    C11 N2 C12 C1 . . . . -178.68(14) ?
    Eu1 N2 C12 C1 . . . . 3.79(17) ?
    C9 C8 C12 N2 . . . . -0.9(2) ?
    C7 C8 C12 N2 . . . . 179.62(15) ?
    C9 C8 C12 C1 . . . . 178.47(15) ?
    C7 C8 C12 C1 . . . . -1.0(2) ?
    N1 C1 C12 N2 . . . . 1.8(2) ?
    C5 C1 C12 N2 . . . . -179.89(13) ?
    N1 C1 C12 C8 . . . . -177.52(14) ?
    C5 C1 C12 C8 . . . . 0.8(2) ?
    Eu1 O2 C13 O1 . . . . 10.94(14) ?
    Eu1 O2 C13 C14 . . . . -168.42(11) ?
    Eu1 O1 C13 O2 . . . . -10.92(14) ?
    Eu1 O1 C13 C14 . . . . 168.44(11) ?
    O5 Eu1 C13 O2 . . . . -146.86(9) ?
    O3 Eu1 C13 O2 2_756 . . . -77.47(9) ?
    O6 Eu1 C13 O2 2_756 . . . -2.14(9) ?
    O4 Eu1 C13 O2 . . . . 90.88(13) ?
    O1 Eu1 C13 O2 . . . . 169.12(14) ?
    N1 Eu1 C13 O2 . . . . 72.81(9) ?
    N2 Eu1 C13 O2 . . . . 135.56(9) ?
    O3 Eu1 C13 O2 . . . . -58.89(12) ?
    C20 Eu1 C13 O2 . . . . 10.6(2) ?
    Eu1 Eu1 C13 O2 2_756 . . . -71.02(9) ?
    O5 Eu1 C13 O1 . . . . 44.02(9) ?
    O3 Eu1 C13 O1 2_756 . . . 113.41(9) ?
    O6 Eu1 C13 O1 2_756 . . . -171.25(8) ?
    O4 Eu1 C13 O1 . . . . -78.24(13) ?
    O2 Eu1 C13 O1 . . . . -169.12(14) ?
    N1 Eu1 C13 O1 . . . . -96.31(9) ?
    N2 Eu1 C13 O1 . . . . -33.55(9) ?
    O3 Eu1 C13 O1 . . . . 131.99(9) ?
    C20 Eu1 C13 O1 . . . . -158.57(16) ?
    Eu1 Eu1 C13 O1 2_756 . . . 119.86(8) ?
    O5 Eu1 C13 C14 . . . . -53.4(6) ?
    O3 Eu1 C13 C14 2_756 . . . 16.0(6) ?
    O6 Eu1 C13 C14 2_756 . . . 91.3(6) ?
    O4 Eu1 C13 C14 . . . . -175.7(6) ?
    O2 Eu1 C13 C14 . . . . 93.4(6) ?
    O1 Eu1 C13 C14 . . . . -97.4(6) ?
    N1 Eu1 C13 C14 . . . . 166.3(6) ?
    N2 Eu1 C13 C14 . . . . -131.0(6) ?
    O3 Eu1 C13 C14 . . . . 34.6(6) ?
    C20 Eu1 C13 C14 . . . . 104.0(6) ?
    Eu1 Eu1 C13 C14 2_756 . . . 22.4(6) ?
    O2 C13 C14 C15 . . . . -156.05(15) ?
    O1 C13 C14 C15 . . . . 24.6(2) ?
    Eu1 C13 C14 C15 . . . . 116.3(6) ?
    O2 C13 C14 C19 . . . . 24.7(2) ?
    O1 C13 C14 C19 . . . . -154.66(15) ?
    Eu1 C13 C14 C19 . . . . -63.0(6) ?
    C19 C14 C15 C16 . . . . -1.4(2) ?
    C13 C14 C15 C16 . . . . 179.34(15) ?
    C14 C15 C16 C17 . . . . 1.3(3) ?
    C15 C16 C17 C18 . . . . 0.1(3) ?
    C16 C17 C18 C19 . . . . -1.3(4) ?
    C17 C18 C19 C14 . . . . 1.1(3) ?
    C15 C14 C19 C18 . . . . 0.2(3) ?
    C13 C14 C19 C18 . . . . 179.51(16) ?
    Eu1 O4 C20 O3 . . . . -17.58(15) ?
    Eu1 O4 C20 C21 . . . . 160.12(11) ?
    Eu1 O3 C20 O4 2_756 . . . 171.4(3) ?
    Eu1 O3 C20 O4 . . . . 16.19(14) ?
    Eu1 O3 C20 C21 2_756 . . . -6.3(5) ?
    Eu1 O3 C20 C21 . . . . -161.51(12) ?
    Eu1 O3 C20 Eu1 2_756 . . . 155.2(4) ?
    O5 Eu1 C20 O4 . . . . -96.87(10) ?
    O3 Eu1 C20 O4 2_756 . . . -169.43(9) ?
    O6 Eu1 C20 O4 2_756 . . . 118.36(10) ?
    O2 Eu1 C20 O4 . . . . 112.53(10) ?
    O1 Eu1 C20 O4 . . . . -39.80(18) ?
    N1 Eu1 C20 O4 . . . . 43.66(10) ?
    N2 Eu1 C20 O4 . . . . -19.88(10) ?
    O3 Eu1 C20 O4 . . . . -163.39(14) ?
    C13 Eu1 C20 O4 . . . . 104.9(2) ?
    Eu1 Eu1 C20 O4 2_756 . . . -167.42(10) ?
    O5 Eu1 C20 O3 . . . . 66.52(8) ?
    O3 Eu1 C20 O3 2_756 . . . -6.04(10) ?
    O6 Eu1 C20 O3 2_756 . . . -78.25(8) ?
    O4 Eu1 C20 O3 . . . . 163.39(14) ?
    O2 Eu1 C20 O3 . . . . -84.08(10) ?
    O1 Eu1 C20 O3 . . . . 123.60(13) ?
    N1 Eu1 C20 O3 . . . . -152.95(8) ?
    N2 Eu1 C20 O3 . . . . 143.51(8) ?
    C13 Eu1 C20 O3 . . . . -91.7(2) ?
    Eu1 Eu1 C20 O3 2_756 . . . -4.03(7) ?
    O5 Eu1 C20 C21 . . . . 178.1(3) ?
    O3 Eu1 C20 C21 2_756 . . . 105.6(3) ?
    O6 Eu1 C20 C21 2_756 . . . 33.3(3) ?
    O4 Eu1 C20 C21 . . . . -85.0(3) ?
    O2 Eu1 C20 C21 . . . . 27.5(3) ?
    O1 Eu1 C20 C21 . . . . -124.8(3) ?
    N1 Eu1 C20 C21 . . . . -41.4(3) ?
    N2 Eu1 C20 C21 . . . . -104.9(3) ?
    O3 Eu1 C20 C21 . . . . 111.6(3) ?
    C13 Eu1 C20 C21 . . . . 19.9(4) ?
    Eu1 Eu1 C20 C21 2_756 . . . 107.6(3) ?
    O4 C20 C21 C22 . . . . -142.59(16) ?
    O3 C20 C21 C22 . . . . 35.1(2) ?
    Eu1 C20 C21 C22 . . . . -68.0(4) ?
    O4 C20 C21 C26 . . . . 35.0(2) ?
    O3 C20 C21 C26 . . . . -147.24(16) ?
    Eu1 C20 C21 C26 . . . . 109.6(3) ?
    C26 C21 C22 C23 . . . . 0.4(3) ?
    C20 C21 C22 C23 . . . . 178.04(17) ?
    C21 C22 C23 C24 . . . . 0.1(3) ?
    C22 C23 C24 C25 . . . . -0.6(4) ?
    C23 C24 C25 C26 . . . . 0.4(4) ?
    C24 C25 C26 C21 . . . . 0.1(4) ?
    C22 C21 C26 C25 . . . . -0.5(3) ?
    C20 C21 C26 C25 . . . . -178.2(2) ?
    Eu1 O6 C27 O5 2_756 . . . -3.4(3) ?
    Eu1 O6 C27 C28 2_756 . . . 177.45(10) ?
    Eu1 O5 C27 O6 . . . . 21.8(2) ?
    Eu1 O5 C27 C28 . . . . -159.07(10) ?
    O6 C27 C28 C33 . . . . -31.8(2) ?
    O5 C27 C28 C33 . . . . 148.90(17) ?
    O6 C27 C28 C29 . . . . 144.80(15) ?
    O5 C27 C28 C29 . . . . -34.4(2) ?
    C33 C28 C29 C30 . . . . 2.4(3) ?
    C27 C28 C29 C30 . . . . -174.23(17) ?
    C28 C29 C30 C31 . . . . -2.3(3) ?
    C29 C30 C31 C32 . . . . 0.4(4) ?
    C30 C31 C32 C33 . . . . 1.5(5) ?
    C29 C28 C33 C32 . . . . -0.6(3) ?
    C27 C28 C33 C32 . . . . 176.1(2) ?
    C31 C32 C33 C28 . . . . -1.3(4) ?
    O7 C34 C35 C40 . . . . 178.8(3) ?
    O8 C34 C35 C40 . . . . 0.0(3) ?
    O7 C34 C35 C36 . . . . 0.4(3) ?
    O8 C34 C35 C36 . . . . -178.4(2) ?
    C40 C35 C36 C37 . . . . -0.1(4) ?
    C34 C35 C36 C37 . . . . 178.3(2) ?
    C35 C36 C37 C38 . . . . -0.8(5) ?
    C36 C37 C38 C39 . . . . 1.3(6) ?
    C37 C38 C39 C40 . . . . -0.8(6) ?
    C36 C35 C40 C39 . . . . 0.6(4) ?
    C34 C35 C40 C39 . . . . -177.8(3) ?
    C38 C39 C40 C35 . . . . -0.1(5) ?
loop_
    _geom_hbond_atom_site_label_D
    _geom_hbond_atom_site_label_H
    _geom_hbond_atom_site_label_A
    _geom_hbond_site_symmetry_A
    _geom_hbond_distance_DH
    _geom_hbond_distance_HA
    _geom_hbond_distance_DA
    _geom_hbond_angle_DHA
    _geom_hbond_publ_flag
    O8 H1O8 O1 . 0.86(3) 1.82(3) 2.660(2) 166(3) yes
    C2 H2A O6 2_756 0.9300 2.4300 3.017(2) 121.00 yes
    C9 H9A O2 1_455 0.9300 2.5100 3.258(2) 138.00 yes
    C11 H11A O5 . 0.9300 2.4400 3.079(2) 126.00 yes
    C25 H25A Cg1 2_656 0.9300 2.6500 3.551(3) 164.00 yes
