# Supplementary material for: Tetra-μ-benzoato-κ4 O:O′;κ3 O:O,O′;κ3 O,O′:O′-bis­[(benzoato-κ2 O,O′)(1,10-phenanthroline-κ2 N,N′)europium(III)] benzoic acid disolvate
Source: Acta Crystallogr Sect E Struct Rep Online. 2010 Apr 30;66(Pt 5):m597–8. doi: 10.1107/S1600536810015229 (PMC2979066; doi:10.1107/S1600536810015229)
Supplement: Supplementary file 2 [file e-66-0m597-Isup2.hkl]

# 
# h,k,l, Fc-squared, Fo-squared, sigma(Fo-squared) and status flag 
# 
data_I
_shelx_title ' eupbam in P-1 (100K)' 
_shelx_refln_list_code          4 
_shelx_F_calc_maximum      225.19 
_exptl_crystal_F_000       820.00 
_reflns_d_resolution_high  0.6614 
 
loop_ 
 _symmetry_equiv_pos_as_xyz 
 'x, y, z' 
 '-x, -y, -z' 
 
_cell_length_a     9.6688 
_cell_length_b    12.8260 
_cell_length_c    15.1460 
_cell_angle_alpha  75.244 
_cell_angle_beta   78.605 
_cell_angle_gamma  76.072 
 
_shelx_F_squared_multiplier     1.000 
 
loop_ 
 _refln_index_h 
 _refln_index_k 
 _refln_index_l 
 _refln_F_squared_calc 
 _refln_F_squared_meas 
 _refln_F_squared_sigma 
 _refln_observed_status 
   1   0   0     5484.30     5906.31     83.04 o 
   2   0   0     5046.83     5335.27     87.08 o 
   3   0   0     3706.55     3533.17     55.46 o 
   4   0   0     7146.26     7178.51     92.08 o 
   5   0   0      139.07      141.18      3.63 o 
   6   0   0     3089.75     3176.75     38.10 o 
   7   0   0     3365.10     3255.68     44.43 o 
   8   0   0      646.35      591.82     12.75 o 
   9   0   0      619.31      560.25     14.75 o 
  10   0   0      592.75      601.07     18.49 o 
  11   0   0      309.69      304.52     13.39 o 
  12   0   0        0.24       -0.94      3.47 o 
  13   0   0       70.68       52.08      6.57 o 
  14   0   0      563.02      585.67     21.27 o 
 -13   1   0      292.65      272.25     11.04 o 
 -12   1   0      344.54      330.96     11.40 o 
 -11   1   0        9.99        4.97      3.44 o 
 -10   1   0      899.49      836.26     24.99 o 
  -9   1   0     1628.01     1760.03     34.64 o 
  -8   1   0     1328.54     1185.52     21.05 o 
  -7   1   0     1135.37     1134.95     19.52 o 
  -6   1   0     7077.56     6989.42     76.10 o 
  -5   1   0      269.99      198.97      3.86 o 
  -4   1   0      590.79      716.01     10.62 o 
  -3   1   0     6532.61     6460.82     75.18 o 
  -2   1   0     8851.84     9064.51    119.33 o 
  -1   1   0       24.61       28.40      1.38 o 
   0   1   0     6861.29     5386.14    104.90 o 
   1   1   0    25655.58    24283.79    310.22 o 
   2   1   0     1857.36     2190.41     28.96 o 
   3   1   0      433.62      452.12      7.54 o 
   4   1   0    12687.70    12587.63    160.43 o 
   5   1   0     2394.16     2153.03     27.02 o 
   6   1   0       66.10       65.40      2.70 o 
   7   1   0      910.89      940.47     14.81 o 
   8   1   0     2570.84     2530.69     35.84 o 
   9   1   0      594.08      591.70     13.07 o 
  10   1   0      116.29      122.04      7.03 o 
  11   1   0      972.65      969.73     23.82 o 
  12   1   0      481.15      481.43     16.03 o 
  13   1   0        0.32        1.30      3.76 o 
  14   1   0      115.03      113.37     10.74 o 
 -13   2   0      403.55      407.17     16.55 o 
 -12   2   0      460.62      464.70     14.28 o 
 -11   2   0      309.44      306.49     12.22 o 
 -10   2   0       15.96       14.53      3.35 o 
  -9   2   0     1657.35     1644.85     32.32 o 
  -8   2   0     3780.23     3739.60     59.92 o 
  -7   2   0       80.81       81.98      4.18 o 
  -6   2   0     3435.56     3376.55     40.94 o 
  -5   2   0     7318.64     7470.46     77.27 o 
  -4   2   0     1341.89     1349.73     16.87 o 
  -3   2   0      100.96      107.84      3.73 o 
  -2   2   0     6768.19     6718.59     95.72 o 
  -1   2   0     1025.44     1111.97     17.48 o 
   0   2   0     5450.19     5284.21     82.83 o 
   1   2   0     1937.85     2047.73     29.24 o 
   2   2   0     6430.99     6286.67     74.49 o 
   3   2   0     3634.60     4070.58     42.58 o 
   4   2   0      962.18      992.99     13.74 o 
   5   2   0     7018.54     7167.16     78.27 o 
   6   2   0     8385.83     8399.81     96.03 o 
   7   2   0      697.46      674.86     11.70 o 
   8   2   0     1353.00     1408.73     21.31 o 
   9   2   0     3120.30     3009.01     48.55 o 
  10   2   0      526.70      521.48     12.96 o 
  11   2   0      113.66      102.62      6.52 o 
  12   2   0      949.49      953.75     21.16 o 
  13   2   0      544.36      564.18     16.44 o 
  14   2   0       15.38       13.89      5.95 o 
 -13   3   0       32.14       27.23      7.95 o 
 -12   3   0      216.98      213.62      9.10 o 
 -11   3   0      970.75      989.73     20.82 o 
 -10   3   0      533.00      454.82     12.81 o 
  -9   3   0      235.53      204.95     11.14 o 
  -8   3   0     2438.66     2449.54     44.30 o 
  -7   3   0     1394.18     1412.65     24.83 o 
  -6   3   0        1.62        1.94      1.65 o 
  -5   3   0     2490.55     2474.88     32.73 o 
  -4   3   0     9913.78    10116.92    128.75 o 
  -3   3   0     2305.31     2399.78     36.71 o 
  -2   3   0      701.32      676.33     11.75 o 
  -1   3   0     3535.38     3555.20     51.56 o 
   0   3   0    16916.26    16270.10    247.11 o 
   1   3   0     7833.95     8481.10    107.35 o 
   2   3   0     3972.59     3892.28     43.19 o 
   3   3   0     1930.54     1853.20     19.21 o 
   4   3   0     2620.57     2762.72     29.93 o 
   5   3   0      503.69      664.51      8.37 o 
   6   3   0     6651.58     6571.11     71.25 o 
   7   3   0     4247.61     4247.56     51.12 o 
   8   3   0       55.12       64.03      3.51 o 
   9   3   0     1283.21     1257.20     28.32 o 
  10   3   0     1589.34     1596.29     29.34 o 
  11   3   0      597.74      615.76     15.38 o 
  12   3   0      134.53      135.56      8.68 o 
  13   3   0      679.25      686.09     31.26 o 
  14   3   0      131.84      104.32      9.03 o 
 -13   4   0      338.03      319.95     19.00 o 
 -12   4   0       59.68       54.27      6.79 o 
 -11   4   0      367.95      390.56     10.72 o 
 -10   4   0     1495.11     1526.65     27.59 o 
  -9   4   0      425.65      386.80     16.19 o 
  -8   4   0      196.72      180.63      6.80 o 
  -7   4   0     2688.93     2804.42     44.90 o 
  -6   4   0     3924.49     3914.22     55.66 o 
  -5   4   0      147.58      154.70      5.14 o 
  -4   4   0     2122.44     2083.95     43.52 o 
  -3   4   0     6458.03     6275.23    103.92 o 
  -2   4   0      595.85      598.22      9.45 o 
  -1   4   0     2306.37     2499.27     32.78 o 
   0   4   0    11985.04    12090.59    258.30 o 
   1   4   0     3294.18     3394.85     55.34 o 
   2   4   0     1765.26     1791.25     22.05 o 
   3   4   0     2035.66     1957.94     21.51 o 
   4   4   0     6772.34     6745.33     66.41 o 
   5   4   0     2860.58     2920.03     28.72 o 
   6   4   0      302.50      290.59      5.23 o 
   7   4   0     3653.05     3654.76     41.74 o 
   8   4   0     1595.58     1597.60     24.55 o 
   9   4   0       30.55       39.70      5.25 o 
  10   4   0      602.94      632.30     23.12 o 
  11   4   0     1396.20     1427.18     27.94 o 
  12   4   0      197.35      182.99      9.33 o 
  13   4   0      152.22      163.69      9.53 o 
  14   4   0      245.85      262.54     25.88 o 
 -12   5   0      578.10      574.83     23.15 o 
 -11   5   0       95.81      104.64      7.75 o 
 -10   5   0      523.83      530.48     18.21 o 
  -9   5   0     1334.74     1300.28     28.54 o 
  -8   5   0      736.71      711.11     17.13 o 
  -7   5   0       44.09       34.15      4.38 o 
  -6   5   0     3952.62     3968.62    113.60 o 
  -5   5   0     3683.28     3524.37     70.08 o 
  -4   5   0      297.25      339.43      9.71 o 
  -3   5   0     1748.77     1754.87     28.27 o 
  -2   5   0     7827.21     8011.36     96.38 o 
  -1   5   0      425.90      366.19      6.77 o 
   0   5   0     3046.03     3346.60     47.95 o 
   1   5   0     7819.28     7793.45    124.83 o 
   2   5   0     8425.85     8393.09     92.15 o 
   3   5   0     1150.52     1201.13     13.15 o 
   4   5   0     5582.91     5773.24     57.14 o 
   5   5   0     4487.25     4550.92     45.92 o 
   6   5   0      718.49      737.54      9.39 o 
   7   5   0      463.01      465.06      8.01 o 
   8   5   0     2261.06     2397.09     31.40 o 
   9   5   0      719.17      718.05     14.57 o 
  10   5   0        0.32        1.36      2.61 o 
  11   5   0      461.95      444.90     18.58 o 
  12   5   0      644.37      662.74     20.41 o 
  13   5   0      125.93      144.23     10.86 o 
  14   5   0       28.50       12.74      6.61 o 
 -12   6   0      371.98      387.12     18.77 o 
 -11   6   0      568.37      572.58     17.26 o 
 -10   6   0       60.39       65.06      6.73 o 
  -9   6   0      612.47      631.15     16.49 o 
  -8   6   0      995.87      997.97     22.02 o 
  -7   6   0       99.27      105.73      5.15 o 
  -6   6   0      590.44      625.56     16.06 o 
  -5   6   0     2795.81     2900.43     50.78 o 
  -4   6   0     3583.58     3641.52     60.98 o 
  -3   6   0       36.14       43.73      3.17 o 
  -2   6   0     8647.64     8989.42     99.72 o 
  -1   6   0     7617.42     7597.78     95.54 o 
   0   6   0     2260.64     2134.61     27.87 o 
   1   6   0     1325.16     1367.80     32.57 o 
   2   6   0     8873.54     8869.73    127.01 o 
   3   6   0     6461.43     6581.51     73.06 o 
   4   6   0       76.00       80.43      2.31 o 
   5   6   0     4768.48     4737.16     47.76 o 
   6   6   0     3325.30     3318.23     33.75 o 
   7   6   0      576.37      568.65      9.31 o 
   8   6   0      194.42      182.80      7.73 o 
   9   6   0     2177.33     2145.43     35.09 o 
  10   6   0      438.33      435.06     13.84 o 
  11   6   0       14.24       15.42      4.18 o 
  12   6   0      444.10      467.28     21.17 o 
  13   6   0      396.95      397.40     18.34 o 
  14   6   0       76.51       58.14      9.45 o 
 -11   7   0      414.88      447.27     14.84 o 
 -10   7   0      493.30      481.59     14.43 o 
  -9   7   0       20.85       22.78      3.80 o 
  -8   7   0      770.15      776.20     40.01 o 
  -7   7   0     1450.49     1501.83     43.40 o 
  -6   7   0     1513.84     1550.48     36.97 o 
  -5   7   0      350.04      379.80     11.38 o 
  -4   7   0     1420.03     1428.66     27.30 o 
  -3   7   0     2675.51     2684.48     36.72 o 
  -2   7   0        6.36        5.79      1.12 o 
  -1   7   0     2855.05     2810.49     33.37 o 
   0   7   0     9320.79     9520.82    119.06 o 
   1   7   0     3310.34     3498.81     49.83 o 
   2   7   0      420.34      432.21      8.28 o 
   3   7   0     4323.26     4358.82     53.09 o 
   4   7   0      936.83      924.02     10.39 o 
   5   7   0        3.42        2.56      1.13 o 
   6   7   0     2038.75     2049.16     22.11 o 
   7   7   0     1895.62     1884.71     23.44 o 
   8   7   0      819.01      818.61     13.47 o 
   9   7   0      597.13      577.16     18.70 o 
  10   7   0      530.57      551.24     14.77 o 
  11   7   0      269.30      278.85     10.86 o 
  12   7   0        3.34       -6.62      3.47 o 
  13   7   0      277.79      304.47     12.37 o 
  14   7   0      157.67      158.17     24.53 o 
 -11   8   0       56.18       60.08      5.75 o 
 -10   8   0      495.76      480.60     17.94 o 
  -9   8   0      838.82      833.67     31.15 o 
  -8   8   0        3.99       -2.28      4.69 o 
  -7   8   0      449.07      471.34     20.29 o 
  -6   8   0     2005.09     1978.09     45.34 o 
  -5   8   0     2604.55     2659.18     47.70 o 
  -4   8   0      225.44      225.24     12.29 o 
  -3   8   0     2034.03     1953.96     25.67 o 
  -2   8   0     2200.91     2237.30     26.05 o 
  -1   8   0       49.13       48.49      2.15 o 
   0   8   0      582.50      552.49      8.78 o 
   1   8   0     7575.94     7944.58    110.74 o 
   2   8   0     1043.60     1035.20     17.32 o 
   3   8   0     1817.27     1804.48     25.33 o 
   4   8   0     3893.22     3928.89     42.12 o 
   5   8   0     1322.73     1368.58     15.76 o 
   6   8   0      575.52      573.02      8.75 o 
   7   8   0     2938.31     2919.08     40.13 o 
   8   8   0      978.53     1029.06     19.55 o 
   9   8   0      897.81      891.19     17.93 o 
  10   8   0      260.64      253.30     11.60 o 
  11   8   0      680.44      706.57     21.63 o 
  12   8   0      262.41      257.48     13.48 o 
  13   8   0        4.92        1.17      5.65 o 
 -10   9   0      128.30      125.27      6.90 o 
  -9   9   0      319.52      292.06     18.56 o 
  -8   9   0      843.44      843.53     30.26 o 
  -7   9   0       47.74       48.68      7.91 o 
  -6   9   0     1071.33     1094.38     33.35 o 
  -5   9   0     4328.44     4454.23    112.55 o 
  -4   9   0      274.28      277.84      9.29 o 
  -3   9   0      143.15      147.19      3.56 o 
  -2   9   0     4271.86     4245.10     47.79 o 
  -1   9   0     4171.84     4324.75     52.81 o 
   0   9   0        2.28        2.33      1.19 o 
   1   9   0     1999.48     2042.74     35.03 o 
   2   9   0     3166.94     3229.67     47.86 o 
   3   9   0      353.65      359.81      8.50 o 
   4   9   0     1468.91     1487.59     20.48 o 
   5   9   0     2558.73     2529.05     34.93 o 
   6   9   0     2595.74     2590.18     40.42 o 
   7   9   0       88.37       84.71      5.44 o 
   8   9   0      324.86      319.42     20.63 o 
   9   9   0     1069.02     1071.50     25.24 o 
  10   9   0      182.80      170.49     11.40 o 
  11   9   0      114.34      123.21     12.39 o 
  12   9   0      443.30      396.87     18.62 o 
  13   9   0      335.21      329.33     17.72 o 
  -5  10   0      653.69      625.05     20.78 o 
  -4  10   0     2808.46     2743.78     81.97 o 
  -3  10   0      390.50      388.09      8.55 o 
  -2  10   0      668.92      636.12     30.57 o 
  -1  10   0     3307.90     3216.80     67.05 o 
   0  10   0     1129.30     1087.05     26.37 o 
   1  10   0        5.16        6.00      2.43 o 
   2  10   0     1844.80     1805.96     41.76 o 
   3  10   0     2524.35     2597.48     48.42 o 
   4  10   0      798.03      788.33     16.25 o 
   5  10   0       91.08       91.64      4.91 o 
   6  10   0     1388.50     1381.06     26.08 o 
   7  10   0      903.60      891.06     21.41 o 
   8  10   0        5.15        4.30      3.03 o 
   9  10   0      473.60      478.45     25.32 o 
  10  10   0      887.49      852.45     76.53 o 
  11  10   0       35.83       31.51      6.85 o 
  12  10   0      154.76      150.70     12.50 o 
  13  10   0      427.39      414.38     19.51 o 
  -5  11   0        4.22        6.52      3.01 o 
  -4  11   0      598.21      579.06     14.53 o 
  -3  11   0      693.67      723.54     17.94 o 
  -2  11   0      215.42      224.46      8.43 o 
  -1  11   0      337.96      328.32     11.18 o 
   0  11   0     2308.76     2320.04     51.16 o 
   1  11   0     1580.87     1643.30     43.50 o 
   2  11   0       50.31       49.06      5.45 o 
   3  11   0     1168.13     1150.08     25.03 o 
   4  11   0     1855.25     1857.08     32.43 o 
   5  11   0      517.48      475.25     10.29 o 
   6  11   0       66.41       71.76      4.64 o 
   7  11   0     2054.55     2051.22     42.31 o 
   8  11   0      866.97      910.44     22.25 o 
   9  11   0       36.40       38.97      7.31 o 
  10  11   0      773.87      749.93     38.09 o 
  11  11   0      451.04      408.35     25.17 o 
  12  11   0       33.62       38.83     10.08 o 
  13  11   0       93.88       96.88     15.42 o 
  -6  12   0      751.06      771.09     26.44 o 
  -5  12   0      630.53      630.25     18.68 o 
  -4  12   0        4.60        7.38      2.51 o 
  -3  12   0      391.03      414.61     14.74 o 
  -2  12   0      734.40      760.35     20.23 o 
  -1  12   0      212.79      199.67      8.90 o 
   0  12   0      703.27      712.81     20.28 o 
   1  12   0     2434.05     2408.85     55.68 o 
   2  12   0     1073.66     1049.35     37.56 o 
   3  12   0        4.62       -2.62      3.10 o 
   4  12   0      633.25      612.57     16.55 o 
   5  12   0      807.33      828.42     18.13 o 
   6  12   0      300.90      308.47     15.25 o 
   7  12   0      332.30      360.56     12.82 o 
   8  12   0     1051.19     1074.92     27.28 o 
   9  12   0      191.93      180.95     11.50 o 
  10  12   0        2.96        3.91      5.01 o 
  11  12   0      182.64      193.78     15.83 o 
  12  12   0      164.62      151.18     18.00 o 
  -6  13   0      241.40      218.29      7.70 o 
  -5  13   0      901.56      932.07     22.75 o 
  -4  13   0      757.60      798.00     20.39 o 
  -3  13   0        0.32       -2.10      1.90 o 
  -2  13   0      783.87      740.14     20.40 o 
  -1  13   0     1695.95     1635.44     38.63 o 
   0  13   0      344.55      344.86     13.04 o 
   1  13   0      369.98      369.18     14.03 o 
   2  13   0     1161.73     1130.98     30.59 o 
   3  13   0      338.52      320.08     14.09 o 
   4  13   0        4.42        1.96      3.56 o 
   5  13   0      766.73      804.08     18.18 o 
   6  13   0      864.81      859.66     19.40 o 
   7  13   0       66.73       63.96      7.89 o 
   8  13   0      127.42      120.34      8.14 o 
   9  13   0      385.22      437.10     17.77 o 
  10  13   0      190.44      222.19     12.74 o 
  11  13   0        1.58        7.62      5.44 o 
  12  13   0      100.43       96.11     15.33 o 
  -6  14   0       87.50       85.26      5.54 o 
  -5  14   0      216.03      211.64     12.84 o 
  -4  14   0      707.48      680.62     19.00 o 
  -3  14   0      602.84      599.34     24.54 o 
  -2  14   0       15.00       10.93      4.82 o 
  -1  14   0      503.51      497.75     16.75 o 
   0  14   0      998.58      984.43     27.30 o 
   1  14   0       88.35       77.98     11.63 o 
   2  14   0      250.15      254.52     12.39 o 
   3  14   0      875.85      868.85     26.65 o 
   4  14   0      108.73      101.81      9.48 o 
   5  14   0       69.55       68.72      5.75 o 
   6  14   0      652.50      648.82     16.54 o 
   7  14   0      614.30      624.33     22.85 o 
   8  14   0       82.77       90.11     13.61 o 
   9  14   0       71.01       85.76      8.88 o 
  10  14   0      334.37      324.21     15.60 o 
  11  14   0      112.49      117.39     18.48 o 
  -6  15   0      205.73      199.32      8.71 o 
  -5  15   0      128.90      127.65      7.44 o 
  -4  15   0      136.11      127.44      8.08 o 
  -3  15   0      478.20      490.28     14.34 o 
  -2  15   0      256.20      240.06     11.39 o 
  -1  15   0       23.18       26.23      5.07 o 
   0  15   0      809.02      788.35     24.13 o 
   1  15   0      897.39      878.23     37.32 o 
   2  15   0      194.97      176.58     13.97 o 
   3  15   0      156.70      160.93     25.59 o 
   4  15   0     1485.52     1483.47     33.09 o 
   5  15   0      113.16      104.59      7.24 o 
   6  15   0        8.35        4.36      3.66 o 
   7  15   0      414.53      408.43     18.23 o 
   8  15   0      334.35      340.86     16.79 o 
   9  15   0       28.18       27.53      9.30 o 
  10  15   0       78.39      105.86     15.15 o 
  -4  16   0       85.84       95.08      7.62 o 
  -3  16   0      138.49      135.91      6.40 o 
  -2  16   0      490.42      484.57     13.72 o 
  -1  16   0      139.84      142.62     13.02 o 
   0  16   0        8.29       12.10      4.78 o 
   1  16   0      510.83      497.95     19.08 o 
   2  16   0      648.28      639.40     22.52 o 
   3  16   0      148.19      127.58     10.93 o 
   4  16   0      115.00       99.60      8.22 o 
   5  16   0      546.26      543.38     15.48 o 
   6  16   0      247.40      242.09     11.85 o 
   7  16   0        2.77        1.68      5.63 o 
   8  16   0      277.62      272.08     15.50 o 
   9  16   0       75.11       78.17     13.80 o 
  -3  17   0       59.13       59.30      6.95 o 
  -2  17   0       67.82       73.99      6.06 o 
  -1  17   0      364.59      339.28     15.39 o 
   0  17   0      116.58      123.22     11.33 o 
   1  17   0        6.15        7.40     10.01 o 
   2  17   0      304.13      309.56     15.73 o 
   3  17   0      205.23      202.73     14.50 o 
   4  17   0      164.29      153.88     10.26 o 
   5  17   0      221.81      204.12     11.99 o 
   6  17   0      345.03      343.91     14.04 o 
   7  17   0      123.27      127.93     23.91 o 
   8  17   0        1.91        5.99      5.63 o 
  -1  18   0      105.25      108.50      8.82 o 
   0  18   0      267.71      263.50     14.28 o 
   1  18   0      129.85      122.29     11.21 o 
   2  18   0        5.84       11.97      5.66 o 
   3  18   0      200.10      203.39     11.53 o 
   4  18   0      190.24      208.22     11.97 o 
   5  18   0       24.19       20.23      5.28 o 
   6  18   0       64.95       59.80     12.12 o 
  -5 -18   1       29.16       21.87      5.81 o 
  -4 -18   1       81.17       89.78     11.88 o 
  -3 -18   1      123.13      110.30      9.27 o 
  -2 -18   1        4.34       -0.38      4.86 o 
  -1 -18   1      140.72      100.02     10.60 o 
   0 -18   1      222.48      219.86     13.96 o 
  -8 -17   1       12.86       13.15      6.86 o 
  -7 -17   1       50.75       45.24      8.96 o 
  -6 -17   1      169.69      173.50     11.32 o 
  -5 -17   1      156.77      141.86     10.39 o 
  -4 -17   1      161.37      143.32      9.98 o 
  -3 -17   1      227.88      264.57     14.96 o 
  -2 -17   1      317.38      304.17     31.55 o 
  -1 -17   1        1.84       -0.74      4.23 o 
   0 -17   1      143.65      111.32     18.76 o 
   1 -17   1      331.41      319.25     14.89 o 
   2 -17   1       50.29       59.24      5.61 o 
   3 -17   1       96.05       87.15      8.34 o 
  -9 -16   1       97.19       97.63     14.74 o 
  -8 -16   1      228.87      210.58     20.25 o 
  -7 -16   1        0.82        5.23      5.67 o 
  -6 -16   1      277.24      277.76     12.50 o 
  -5 -16   1      665.17      714.83     22.09 o 
  -4 -16   1      216.09      213.67     11.34 o 
  -3 -16   1      188.99      193.27     13.67 o 
  -2 -16   1      679.76      639.03     22.70 o 
  -1 -16   1      393.55      392.59     31.50 o 
   0 -16   1       38.29       30.67      5.92 o 
   1 -16   1      236.13      256.32     23.72 o 
   2 -16   1      370.11      358.03     19.90 o 
   3 -16   1       35.04       37.89      4.03 o 
   4 -16   1      126.29      110.93      8.52 o 
 -10 -15   1       60.31       42.74     11.35 o 
  -9 -15   1       63.49       63.10     11.89 o 
  -8 -15   1      420.56      359.61     24.65 o 
  -7 -15   1      345.21      353.07     17.04 o 
  -6 -15   1        0.96        4.39      4.28 o 
  -5 -15   1      350.64      318.88     18.95 o 
  -4 -15   1     1076.49     1069.25     26.47 o 
  -3 -15   1       29.73       20.09      5.79 o 
  -2 -15   1      350.50      315.07     14.61 o 
  -1 -15   1      828.86      771.80     24.32 o 
   0 -15   1      492.44      488.61     17.84 o 
   1 -15   1        0.77        4.07      3.75 o 
   2 -15   1      276.24      288.85     12.45 o 
   3 -15   1      421.27      436.75     14.54 o 
   4 -15   1       71.45       76.64      6.69 o 
   5 -15   1       68.94       73.17      6.30 o 
 -11 -14   1      122.05      125.26     11.03 o 
 -10 -14   1      263.36      271.45     14.41 o 
  -9 -14   1       35.67       54.46     11.75 o 
  -8 -14   1      117.56      129.45     11.11 o 
  -7 -14   1      597.66      592.38     22.23 o 
  -6 -14   1      317.52      292.68     10.80 o 
  -5 -14   1       17.50        3.19      5.43 o 
  -4 -14   1      518.57      521.85     51.76 o 
  -3 -14   1      798.94      854.67     42.13 o 
  -2 -14   1       77.72       84.77      8.25 o 
  -1 -14   1      254.00      239.74     11.49 o 
   0 -14   1     1075.50     1038.57     28.38 o 
   1 -14   1      618.91      635.94     38.69 o 
   2 -14   1        0.08        2.41      3.28 o 
   3 -14   1      474.04      487.44     14.23 o 
   4 -14   1      616.07      594.92     17.49 o 
   5 -14   1       97.93       99.18      6.61 o 
   6 -14   1       90.76       90.11      5.89 o 
   7 -14   1      430.44      431.45     16.78 o 
 -11 -13   1        0.00        1.75     11.01 o 
 -10 -13   1      281.96      297.52     14.84 o 
  -9 -13   1      314.50      340.52     15.74 o 
  -8 -13   1      118.47      122.66      8.19 o 
  -7 -13   1       83.22       84.06     21.78 o 
  -6 -13   1      777.76      809.35     22.09 o 
  -5 -13   1      681.95      705.53     16.81 o 
  -4 -13   1       15.83       21.46      4.69 o 
  -3 -13   1      336.65      328.32     14.27 o 
  -2 -13   1      733.05      729.20     22.65 o 
  -1 -13   1      164.88      146.54      9.27 o 
   0 -13   1      146.04      142.34     11.78 o 
   1 -13   1     1082.05     1079.24     28.00 o 
   2 -13   1      435.46      431.97     14.42 o 
   3 -13   1       58.46       58.65      5.56 o 
   4 -13   1     1054.22     1050.72     25.62 o 
   5 -13   1      915.60      920.20     22.52 o 
   6 -13   1      139.24      144.03      6.41 o 
 -12 -12   1      154.85      158.94     18.28 o 
 -11 -12   1      127.42      163.64     21.22 o 
 -10 -12   1        5.03        2.74      5.08 o 
  -9 -12   1      338.27      336.45     15.27 o 
  -8 -12   1      883.29      935.26     26.02 o 
  -7 -12   1      368.68      360.01     12.21 o 
  -6 -12   1      205.05      208.88      8.53 o 
  -5 -12   1     1016.27     1014.42     21.01 o 
  -4 -12   1      635.74      607.58     16.90 o 
  -3 -12   1       16.41       15.34      6.16 o 
  -2 -12   1      939.55      939.67     26.20 o 
  -1 -12   1     1561.90     1475.73     36.28 o 
   0 -12   1      265.58      283.29     11.41 o 
   1 -12   1      427.43      467.60     14.85 o 
   2 -12   1     1266.21     1236.18     29.72 o 
   3 -12   1      494.40      508.68     14.70 o 
   4 -12   1       85.97       82.62      5.48 o 
   5 -12   1      824.04      819.00     19.67 o 
   6 -12   1      696.06      692.99     16.58 o 
 -12 -11   1       57.73       51.65     11.01 o 
 -11 -11   1      248.67      249.40     19.50 o 
 -10 -11   1      364.46      356.78     29.33 o 
  -9 -11   1        0.72        1.56      4.92 o 
  -8 -11   1      721.44      765.52     25.49 o 
  -7 -11   1     1244.24     1276.78     28.74 o 
  -6 -11   1      219.25      206.02      6.91 o 
  -5 -11   1      384.65      399.79      9.32 o 
  -4 -11   1     1825.00     1822.21     37.03 o 
  -3 -11   1      935.97      962.36     43.43 o 
  -2 -11   1        0.34       -0.50      2.67 o 
  -1 -11   1     1867.93     1826.31     62.06 o 
   0 -11   1     3785.12     3665.95     77.47 o 
   1 -11   1      581.05      593.91     16.89 o 
   2 -11   1      225.97      230.09      8.74 o 
   3 -11   1     1209.47     1212.52     27.83 o 
   4 -11   1      578.40      599.25     25.41 o 
   5 -11   1       18.46       26.62      2.84 o 
   6 -11   1      453.08      477.03     17.27 o 
 -13 -10   1      345.82      341.92     25.41 o 
 -12 -10   1       54.10       29.40     10.25 o 
 -11 -10   1      136.53      142.71     16.52 o 
 -10 -10   1      915.31      912.84     51.50 o 
  -9 -10   1      271.13      276.77     15.50 o 
  -8 -10   1        0.56        6.05      3.18 o 
  -7 -10   1      983.79      983.16     23.13 o 
  -6 -10   1      866.84      860.55     26.59 o 
  -5 -10   1       31.49       32.53      3.25 o 
  -4 -10   1     1401.73     1436.94     29.98 o 
  -3 -10   1     2401.48     2352.35     44.61 o 
  -2 -10   1     1209.80     1211.53     30.30 o 
  -1 -10   1       46.54       49.48     10.34 o 
   0 -10   1     1229.90     1170.58     28.28 o 
   1 -10   1     3189.51     3272.87     68.41 o 
   2 -10   1      198.48      194.62      7.49 o 
   3 -10   1      315.58      333.19     12.61 o 
   4 -10   1     3414.40     3380.59     68.22 o 
   5 -10   1      532.09      557.79     19.58 o 
 -13  -9   1      347.11      372.95     19.05 o 
 -12  -9   1      461.29      447.37     31.88 o 
 -11  -9   1       94.01       91.26      9.68 o 
 -10  -9   1      169.16      153.52     11.58 o 
  -9  -9   1     1111.99     1180.98     37.71 o 
  -8  -9   1      598.90      612.36     20.15 o 
  -7  -9   1      168.92      182.99      7.91 o 
  -6  -9   1     1889.59     1993.23     35.03 o 
  -5  -9   1     1083.74     1051.62     16.81 o 
  -4  -9   1      876.17      942.13     16.51 o 
  -3  -9   1     1563.16     1697.39     29.64 o 
  -2  -9   1     4431.04     4576.79     90.19 o 
  -1  -9   1     1631.56     1625.67     31.84 o 
   0  -9   1       21.35       26.87      2.50 o 
   1  -9   1     3767.17     3761.02     59.88 o 
   2  -9   1     1985.69     2078.64     32.78 o 
   3  -9   1        6.82        8.98      1.51 o 
   4  -9   1       60.88       59.15      4.55 o 
   5  -9   1     5185.41     5306.35    170.93 o 
   6  -9   1      734.02      811.96     38.34 o 
   7  -9   1      116.19      102.77     14.89 o 
   8  -9   1      820.47      792.22     41.41 o 
   9  -9   1      323.14      270.60     26.99 o 
  10  -9   1       23.21       -3.20      9.97 o 
 -13  -8   1        2.60       -0.26      5.02 o 
 -12  -8   1      288.28      271.52     13.37 o 
 -11  -8   1      490.05      489.52     14.90 o 
 -10  -8   1      108.98      102.75      7.28 o 
  -9  -8   1      874.70      860.12     16.04 o 
  -8  -8   1      741.04      763.16     14.41 o 
  -7  -8   1     1268.71     1262.39     18.99 o 
  -6  -8   1       39.67       42.31      3.90 o 
  -5  -8   1     1739.39     1790.39     23.83 o 
  -4  -8   1     2829.41     2844.74     31.17 o 
  -3  -8   1     1164.73     1223.46     18.16 o 
  -2  -8   1      836.79      874.62     13.36 o 
  -1  -8   1     6780.56     6864.54     96.13 o 
   0  -8   1      102.19       76.72      4.21 o 
   1  -8   1      339.70      348.84      5.89 o 
   2  -8   1     3492.53     3549.07     42.13 o 
   3  -8   1     1996.34     2068.05     26.97 o 
   4  -8   1        9.46        0.57      2.97 o 
   5  -8   1      880.01      911.70     25.71 o 
   6  -8   1     1526.01     1570.61     47.73 o 
   7  -8   1      448.49      406.55     18.32 o 
   8  -8   1       24.32       15.58      5.88 o 
   9  -8   1      827.47      852.98     31.59 o 
  10  -8   1      375.24      357.71     14.30 o 
  11  -8   1       41.22       40.02      5.54 o 
 -13  -7   1      240.73      254.54     11.85 o 
 -12  -7   1        1.55       -0.64      3.59 o 
 -11  -7   1      320.37      318.44     11.58 o 
 -10  -7   1      816.32      821.41     19.68 o 
  -9  -7   1      400.30      392.50     10.88 o 
  -8  -7   1     1233.82     1281.35     18.98 o 
  -7  -7   1     4859.76     4868.75     51.83 o 
  -6  -7   1     3767.72     3722.01     36.73 o 
  -5  -7   1        8.84       20.12      1.85 o 
  -4  -7   1     1373.37     1352.11     15.17 o 
  -3  -7   1     4539.93     4622.82     51.52 o 
  -2  -7   1      109.36      104.24      3.34 o 
  -1  -7   1     5092.95     5371.68     75.22 o 
   0  -7   1     9641.97     9460.27    118.24 o 
   1  -7   1      977.70      921.98     12.17 o 
   2  -7   1      257.04      233.22      4.67 o 
   3  -7   1     2661.05     2638.73     39.68 o 
   4  -7   1      513.48      525.97     15.36 o 
   5  -7   1      181.04      164.69      7.33 o 
   6  -7   1      608.65      536.68     17.62 o 
   7  -7   1     2187.97     2262.86     51.46 o 
   8  -7   1      571.60      558.85     23.03 o 
   9  -7   1       23.23       19.84      3.10 o 
  10  -7   1      445.94      451.31     13.78 o 
  11  -7   1      540.89      568.38     20.24 o 
 -14  -6   1       98.22      100.88     11.73 o 
 -13  -6   1      248.12      239.49     14.13 o 
 -12  -6   1      324.72      313.25     12.31 o 
 -11  -6   1        0.77       -5.96      2.98 o 
 -10  -6   1      773.77      746.04     22.51 o 
  -9  -6   1     1499.34     1535.77     29.01 o 
  -8  -6   1      192.01      195.35      5.72 o 
  -7  -6   1      162.41      173.27      5.13 o 
  -6  -6   1     4382.17     4505.27     47.45 o 
  -5  -6   1     2824.89     2911.11     30.64 o 
  -4  -6   1      200.72      224.72      4.33 o 
  -3  -6   1     5829.76     5951.26     71.61 o 
  -2  -6   1     7056.15     7246.79     85.12 o 
  -1  -6   1      203.55      220.39      7.24 o 
   0  -6   1     1027.33      999.91     13.83 o 
   1  -6   1     6989.24     6801.18     80.69 o 
   2  -6   1     2020.23     2019.40     27.17 o 
   3  -6   1      362.43      345.09      7.26 o 
   4  -6   1     4594.08     4720.11     71.10 o 
   5  -6   1     2934.37     2915.39     50.86 o 
   6  -6   1       38.78       41.17      4.72 o 
   7  -6   1      800.32      755.35     18.31 o 
   8  -6   1     1637.70     1614.39     46.52 o 
   9  -6   1      486.88      488.74     13.64 o 
  10  -6   1       84.72       76.82      8.35 o 
  11  -6   1      735.50      795.77     26.50 o 
  12  -6   1      364.23      334.60     17.34 o 
 -14  -5   1        9.47        8.99      6.28 o 
 -13  -5   1      151.03      139.77     10.82 o 
 -12  -5   1      636.70      678.17     20.94 o 
 -11  -5   1      286.48      296.93     13.13 o 
 -10  -5   1       79.99       76.92      5.33 o 
  -9  -5   1     1340.76     1319.84     22.74 o 
  -8  -5   1      995.45      995.08     15.66 o 
  -7  -5   1      297.06      298.65      6.11 o 
  -6  -5   1      327.63      324.02      5.66 o 
  -5  -5   1     7390.61     7484.31     78.41 o 
  -4  -5   1      807.24      812.08      9.86 o 
  -3  -5   1     1543.29     1623.03     20.98 o 
  -2  -5   1     8871.45     9026.89    106.80 o 
  -1  -5   1    14362.84    14390.25    229.80 o 
   0  -5   1     2707.26     2791.15     40.17 o 
   1  -5   1      645.68      567.66      9.61 o 
   2  -5   1    12906.28    13086.23    164.86 o 
   3  -5   1     5098.30     5346.32     78.72 o 
   4  -5   1      307.58      301.38      7.15 o 
   5  -5   1     7640.48     7670.51    123.25 o 
   6  -5   1     2251.23     2136.31     39.81 o 
   7  -5   1      132.72      145.11     12.00 o 
   8  -5   1      400.47      400.77     11.27 o 
   9  -5   1     1514.59     1538.81     32.58 o 
  10  -5   1      126.60      112.56      7.00 o 
  11  -5   1      293.81      317.21     12.05 o 
  12  -5   1      618.98      683.79     20.67 o 
 -14  -4   1      280.32      267.94     16.46 o 
 -13  -4   1       87.64       80.96      7.20 o 
 -12  -4   1      194.71      196.15      9.74 o 
 -11  -4   1      867.47      905.26     20.46 o 
 -10  -4   1      590.72      562.07     16.37 o 
  -9  -4   1       57.86       60.34      4.36 o 
  -8  -4   1     1896.22     1893.61     24.55 o 
  -7  -4   1     1392.86     1417.81     19.77 o 
  -6  -4   1      979.08      975.07     13.13 o 
  -5  -4   1     1671.43     1737.14     17.88 o 
  -4  -4   1    12690.99    12617.74    122.85 o 
  -3  -4   1       15.99       22.29      1.24 o 
  -2  -4   1      794.46      851.69     11.37 o 
  -1  -4   1    12078.65    11822.53    188.58 o 
   0  -4   1     9561.10     9463.82    164.00 o 
   1  -4   1     3838.89     4025.09     51.84 o 
   2  -4   1     1041.63      970.99     12.87 o 
   3  -4   1    11679.48    11921.09    153.38 o 
   4  -4   1     1454.06     1464.44     22.26 o 
   5  -4   1      665.71      730.89     12.05 o 
   6  -4   1     3556.52     3575.93     46.80 o 
   7  -4   1     1384.83     1360.44     19.20 o 
   8  -4   1       65.80       66.89      3.62 o 
   9  -4   1      913.05      885.02     18.96 o 
  10  -4   1     1359.88     1300.54     24.06 o 
  11  -4   1      126.60      129.45      6.15 o 
  12  -4   1       70.35       66.21      5.01 o 
  13  -4   1      453.89      429.35     22.52 o 
 -14  -3   1      192.81      216.85     13.55 o 
 -13  -3   1      658.29      700.16     18.50 o 
 -12  -3   1       93.11       83.61      6.68 o 
 -11  -3   1      555.13      523.99     14.01 o 
 -10  -3   1     1722.29     1733.30     43.13 o 
  -9  -3   1      467.60      472.21     17.68 o 
  -8  -3   1      553.65      540.61     12.19 o 
  -7  -3   1     2570.32     2565.96     32.48 o 
  -6  -3   1     2057.94     2028.21     25.92 o 
  -5  -3   1     1647.03     1758.12     20.01 o 
  -4  -3   1     8006.19     8280.48     85.67 o 
  -3  -3   1     9110.18     9080.73     88.51 o 
  -2  -3   1     3194.26     3664.12     41.25 o 
  -1  -3   1      350.95      371.01      6.18 o 
   0  -3   1      106.86      186.69      3.41 o 
   1  -3   1     1809.33     1849.23     27.22 o 
   2  -3   1     2156.21     2333.00     30.94 o 
   3  -3   1     7394.24     7247.44     81.07 o 
   4  -3   1    10179.39    10147.41    121.71 o 
   5  -3   1     1689.37     1711.20     22.30 o 
   6  -3   1      846.28      861.82     12.15 o 
   7  -3   1     3491.48     3383.39     48.45 o 
   8  -3   1     1171.44     1170.51     21.13 o 
   9  -3   1      299.16      293.02      9.99 o 
  10  -3   1      822.38      814.55     17.29 o 
  11  -3   1     1516.90     1460.42     27.68 o 
  12  -3   1      162.07      161.59      9.14 o 
  13  -3   1       35.70       32.99      5.27 o 
 -14  -2   1       12.44       14.03      5.11 o 
 -13  -2   1      479.63      468.53     16.71 o 
 -12  -2   1      978.11      992.24     21.88 o 
 -11  -2   1       17.77       27.14      4.59 o 
 -10  -2   1      875.58      834.06     17.96 o 
  -9  -2   1     2684.75     2570.45     42.39 o 
  -8  -2   1      745.68      739.30     13.57 o 
  -7  -2   1      224.61      229.51      5.21 o 
  -6  -2   1     3941.99     3859.27     46.13 o 
  -5  -2   1     5391.88     5469.29     60.42 o 
  -4  -2   1     2300.30     2269.51     26.56 o 
  -3  -2   1    10513.23    10811.77    118.06 o 
  -2  -2   1      626.12      574.10      8.62 o 
  -1  -2   1     1039.01     1181.11     19.87 o 
   0  -2   1        8.04       10.54      1.52 o 
   1  -2   1     1476.59     1501.53     20.64 o 
   2  -2   1     4742.96     4692.11     55.16 o 
   3  -2   1      394.86      398.49      6.90 o 
   4  -2   1     1745.02     1639.21     20.90 o 
   5  -2   1     8789.56     8786.28    104.90 o 
   6  -2   1     1566.30     1671.94     21.69 o 
   7  -2   1       72.54       85.02      6.37 o 
   8  -2   1     1498.32     1458.43     35.78 o 
   9  -2   1     1004.97     1056.84     22.64 o 
  10  -2   1       99.67       88.37      5.59 o 
  11  -2   1      677.67      695.95     16.41 o 
  12  -2   1      490.33      462.40     13.27 o 
  13  -2   1      326.61      347.50     13.95 o 
 -14  -1   1       53.06       33.00      9.25 o 
 -13  -1   1        1.56       -0.02      4.25 o 
 -12  -1   1     1012.60     1064.89     32.97 o 
 -11  -1   1      801.03      811.11     20.95 o 
 -10  -1   1        0.73       -0.89      2.19 o 
  -9  -1   1      810.59      849.35     17.11 o 
  -8  -1   1     3359.69     3291.21     45.38 o 
  -7  -1   1     1352.67     1316.78     18.75 o 
  -6  -1   1      987.38     1020.59     14.71 o 
  -5  -1   1     3970.34     3762.61     45.51 o 
  -4  -1   1    22601.67    22790.39    292.99 o 
  -3  -1   1     3557.81     3642.05     43.73 o 
  -2  -1   1    25137.82    23783.79    351.78 o 
  -1  -1   1    13801.23    13828.73    226.57 o 
   0  -1   1     3770.20     3861.90     56.88 o 
   1  -1   1       26.51       14.21      1.37 o 
   2  -1   1    18435.72    17881.85    224.49 o 
   3  -1   1    11067.95    10712.86    134.34 o 
   4  -1   1      957.38     1143.96     15.33 o 
   5  -1   1     2395.67     2304.48     26.59 o 
   6  -1   1     4782.92     4908.08     56.83 o 
   7  -1   1     1506.40     1528.87     22.82 o 
   8  -1   1      389.88      369.13      9.18 o 
   9  -1   1     1544.67     1540.18     31.23 o 
  10  -1   1     1253.46     1255.97     27.07 o 
  11  -1   1       18.50       21.64      3.75 o 
  12  -1   1      582.94      597.05     15.82 o 
  13  -1   1      249.38      237.76     10.31 o 
 -13   0   1       74.51       66.53      7.13 o 
 -12   0   1        5.26        8.40      3.95 o 
 -11   0   1      505.36      491.47     15.13 o 
 -10   0   1      494.62      506.83     14.74 o 
  -9   0   1      143.80      138.42      7.41 o 
  -8   0   1     1812.51     1777.83     31.71 o 
  -7   0   1     3830.57     3868.82     51.98 o 
  -6   0   1     3196.02     3164.89     46.61 o 
  -5   0   1      297.09      297.96      5.96 o 
  -4   0   1     2262.04     2092.19     29.97 o 
  -3   0   1     6894.80     6919.33     91.28 o 
  -2   0   1       43.66       19.75      1.71 o 
  -1   0   1     7603.27     8024.30    136.34 o 
   1   0   1     2230.53     2329.21     33.41 o 
   2   0   1      667.26      632.76     10.56 o 
   3   0   1    16760.34    16558.16    207.12 o 
   4   0   1     3470.18     3398.93     49.64 o 
   5   0   1      202.12      240.02      4.56 o 
   6   0   1     3811.34     3848.36     45.38 o 
   7   0   1     3855.57     3820.49     54.50 o 
   8   0   1      768.87      722.54     14.55 o 
   9   0   1     1102.09     1066.74     23.38 o 
  10   0   1     1071.62     1054.60     24.12 o 
  11   0   1      700.67      684.70     27.78 o 
  12   0   1        2.29       -0.10      3.19 o 
  13   0   1      170.09      149.25      9.07 o 
  14   0   1      432.19      404.68     17.27 o 
 -13   1   1      286.12      267.54     11.95 o 
 -12   1   1      367.94      351.15     12.79 o 
 -11   1   1       15.20       12.50      3.69 o 
 -10   1   1      911.99      877.43     20.97 o 
  -9   1   1      488.84      494.17     13.58 o 
  -8   1   1      443.38      412.50     10.72 o 
  -7   1   1      800.48      802.66     14.91 o 
  -6   1   1     4716.10     4634.31     55.26 o 
  -5   1   1     1006.02      898.85     12.92 o 
  -4   1   1     1199.63     1238.20     17.00 o 
  -3   1   1    13862.45    13995.67    165.18 o 
  -2   1   1     9860.94     9583.31    151.26 o 
  -1   1   1     7061.50     6968.15    125.07 o 
   0   1   1    17219.01    13090.58    475.88 o 
   1   1   1    30539.89    29691.39    633.01 o 
   2   1   1    21596.74    21122.98    377.40 o 
   3   1   1     2972.60     3043.17     39.75 o 
   4   1   1     8525.26     8727.78    102.77 o 
   5   1   1      850.61      668.46      9.29 o 
   6   1   1       29.05       34.93      2.25 o 
   7   1   1     2198.60     2162.53     29.63 o 
   8   1   1     1858.50     1840.79     28.71 o 
   9   1   1      152.77      138.43      5.71 o 
  10   1   1      321.98      350.67     11.82 o 
  11   1   1     1182.55     1115.38     26.32 o 
  12   1   1      528.55      538.80     15.26 o 
  13   1   1       12.78       17.55      4.35 o 
  14   1   1      222.30      218.32     33.19 o 
 -13   2   1      329.04      345.27     14.30 o 
 -12   2   1      427.13      433.15     14.20 o 
 -11   2   1      346.68      371.43     12.40 o 
 -10   2   1       35.70       38.56      6.13 o 
  -9   2   1     1333.25     1317.79     27.23 o 
  -8   2   1     3134.97     2986.20     53.50 o 
  -7   2   1      625.68      658.04     14.09 o 
  -6   2   1     2345.27     2339.51     30.89 o 
  -5   2   1     5117.76     5304.89     65.51 o 
  -4   2   1     2330.01     2247.39     30.52 o 
  -3   2   1     1550.95     1694.02     20.80 o 
  -2   2   1    16862.70    16856.44    217.63 o 
  -1   2   1    31642.66    29027.25    824.55 o 
   0   2   1      252.85      339.43      6.38 o 
   1   2   1     7063.69     7205.44     78.42 o 
   2   2   1     1197.38     1169.73     16.36 o 
   3   2   1     2440.97     2548.04     27.19 o 
   4   2   1     1619.74     1629.35     19.50 o 
   5   2   1     8871.60     9105.80     98.54 o 
   6   2   1     6584.24     6723.89     77.52 o 
   7   2   1      427.07      414.90      8.28 o 
   8   2   1      859.88      856.84     14.55 o 
   9   2   1     1427.44     1396.57     25.25 o 
  10   2   1       68.17       64.87      6.71 o 
  11   2   1      335.25      323.41     10.68 o 
  12   2   1      849.61      855.23     17.99 o 
  13   2   1      334.56      347.94     11.03 o 
  14   2   1        0.36        0.65      4.39 o 
 -13   3   1        9.19        5.88      6.49 o 
 -12   3   1      235.81      240.46     14.00 o 
 -11   3   1      805.47      819.87     20.03 o 
 -10   3   1      715.14      737.88     17.84 o 
  -9   3   1      309.00      307.01     12.86 o 
  -8   3   1     3358.82     3399.63     82.41 o 
  -7   3   1     2284.10     2260.68     37.44 o 
  -6   3   1       36.96       41.02      2.28 o 
  -5   3   1     2410.93     2441.30     31.33 o 
  -4   3   1     5483.58     5597.59     65.63 o 
  -3   3   1     2518.96     2424.69     36.03 o 
  -2   3   1     1513.25     1504.96     19.00 o 
  -1   3   1      843.32      774.95     17.33 o 
   0   3   1      597.71      577.23     10.65 o 
   1   3   1     6517.04     7140.22     90.59 o 
   2   3   1      168.71      164.82      3.15 o 
   3   3   1     2993.15     2999.05     30.15 o 
   4   3   1     2466.56     2541.57     27.66 o 
   5   3   1     2769.69     2897.45     29.67 o 
   6   3   1     8428.64     8757.56     93.94 o 
   7   3   1     3962.61     4051.22     48.82 o 
   8   3   1      108.38      122.22      5.19 o 
   9   3   1     1629.50     1564.13     28.01 o 
  10   3   1     1621.46     1635.32     29.81 o 
  11   3   1      365.44      341.61     10.84 o 
  12   3   1      122.39      122.48      7.69 o 
  13   3   1      563.94      568.54     14.66 o 
  14   3   1      192.91      177.59     13.59 o 
 -13   4   1      288.07      301.06     11.34 o 
 -12   4   1       20.82       18.07      5.14 o 
 -11   4   1      387.16      378.24     10.75 o 
 -10   4   1     1413.15     1442.92     29.30 o 
  -9   4   1      253.28      273.71      8.60 o 
  -8   4   1     1106.07     1161.11     23.11 o 
  -7   4   1     3367.40     3334.91     52.99 o 
  -6   4   1     2904.32     2883.01     42.16 o 
  -5   4   1        0.21        0.94      1.06 o 
  -4   4   1     2897.60     2945.49     44.08 o 
  -3   4   1     8777.97     8800.51    115.85 o 
  -2   4   1     3467.53     3394.98     43.56 o 
  -1   4   1      756.86      695.21     11.30 o 
   0   4   1     3886.18     3717.43     63.41 o 
   1   4   1    10969.89    11006.43    174.72 o 
   2   4   1     1088.82     1207.46     14.32 o 
   3   4   1     3880.13     3718.64     39.47 o 
   4   4   1     9071.04     9510.36     92.61 o 
   5   4   1     2103.96     2197.80     23.24 o 
   6   4   1      984.96      984.84     12.34 o 
   7   4   1     5051.66     5132.49     57.09 o 
   8   4   1     1869.46     1848.41     25.04 o 
   9   4   1        0.96        1.14      2.49 o 
  10   4   1     1051.51     1038.85     21.43 o 
  11   4   1     1778.49     1741.79     33.42 o 
  12   4   1      267.23      273.95     10.40 o 
  13   4   1       38.76       29.97      5.31 o 
  14   4   1      267.18      273.55     16.74 o 
 -12   5   1      425.54      454.26     20.58 o 
 -11   5   1        1.20        0.38      3.62 o 
 -10   5   1      672.63      717.92     15.00 o 
  -9   5   1     1063.60     1093.30     37.42 o 
  -8   5   1      158.18      165.52      5.63 o 
  -7   5   1     1159.16     1177.37     20.79 o 
  -6   5   1     3349.46     3363.09     56.05 o 
  -5   5   1     1178.06     1161.99     27.72 o 
  -4   5   1       28.04       29.42      8.09 o 
  -3   5   1     2485.83     2435.02     39.38 o 
  -2   5   1     5679.42     5695.39     71.99 o 
  -1   5   1     1796.46     1795.78     26.97 o 
   0   5   1     2529.17     2411.62     43.11 o 
   1   5   1    11909.12    11711.45    266.46 o 
   2   5   1     7486.60     7935.47     93.33 o 
   3   5   1     1033.12     1106.49     12.92 o 
   4   5   1     1441.41     1326.23     14.71 o 
   5   5   1     7851.22     7897.09     77.83 o 
   6   5   1     1530.18     1595.96     17.48 o 
   7   5   1      896.32      889.11     12.64 o 
   8   5   1     3760.18     3727.81     49.95 o 
   9   5   1      332.51      342.95     10.41 o 
  10   5   1       60.92       56.47      5.22 o 
  11   5   1      978.22      949.61     24.60 o 
  12   5   1      934.11      968.13     25.83 o 
  13   5   1       42.45       37.81      6.94 o 
  14   5   1      130.99      131.43     10.82 o 
 -12   6   1      438.94      503.13     22.18 o 
 -11   6   1      493.82      493.88     15.83 o 
 -10   6   1       27.98       21.51      3.91 o 
  -9   6   1      793.53      808.98     20.04 o 
  -8   6   1     1168.75     1215.39     30.07 o 
  -7   6   1      148.40      157.68     17.23 o 
  -6   6   1      341.04      348.91     15.68 o 
  -5   6   1      771.98      751.97     20.37 o 
  -4   6   1     2219.38     2294.22     47.36 o 
  -3   6   1       27.80       38.57      3.84 o 
  -2   6   1     7006.19     7220.57     91.55 o 
  -1   6   1     3076.43     2994.46     35.99 o 
   0   6   1     2104.99     2246.73     33.07 o 
   1   6   1     2082.05     2174.22     36.72 o 
   2   6   1     6927.41     7021.26    176.44 o 
   3   6   1     5054.31     5066.63     53.28 o 
   4   6   1      265.37      302.18      4.77 o 
   5   6   1     6142.92     6216.88     61.87 o 
   6   6   1     3362.57     3410.44     34.56 o 
   7   6   1      113.61      106.14      3.93 o 
   8   6   1       58.37       62.73      3.53 o 
   9   6   1     2163.93     2125.11     37.29 o 
  10   6   1      285.25      298.20     10.16 o 
  11   6   1       24.57       12.72      3.97 o 
  12   6   1      718.46      784.72     22.93 o 
  13   6   1      316.07      319.84     12.71 o 
  14   6   1       24.60       19.34      5.70 o 
 -11   7   1      395.78      389.78     14.62 o 
 -10   7   1      454.24      482.08     14.57 o 
  -9   7   1       21.62       20.71      3.57 o 
  -8   7   1      488.78      482.00     13.04 o 
  -7   7   1     1450.40     1415.25     45.13 o 
  -6   7   1     1971.91     1898.84     43.48 o 
  -5   7   1     1424.83     1429.05     28.35 o 
  -4   7   1     1072.10     1149.39     23.06 o 
  -3   7   1     3472.00     3600.78     41.54 o 
  -2   7   1       10.00        8.61      1.18 o 
  -1   7   1     5597.27     5570.45     64.35 o 
   0   7   1     5884.98     5880.99     74.32 o 
   1   7   1     2643.13     2791.84     40.17 o 
   2   7   1     1651.26     1639.65     22.56 o 
   3   7   1    12018.04    12568.28    121.22 o 
   4   7   1      145.04      116.84      2.65 o 
   5   7   1      479.17      450.99      6.68 o 
   6   7   1     2873.55     2910.23     30.06 o 
   7   7   1     1436.42     1486.90     18.05 o 
   8   7   1      504.60      505.80      9.68 o 
   9   7   1      453.17      463.04     12.82 o 
  10   7   1      496.11      513.23     15.35 o 
  11   7   1      296.83      301.96     11.13 o 
  12   7   1        0.95       -0.31      3.57 o 
  13   7   1      319.79      300.97     11.15 o 
  14   7   1      139.15      151.68     10.61 o 
 -11   8   1       50.02       51.48      5.50 o 
 -10   8   1      486.99      472.18     14.13 o 
  -9   8   1      662.32      704.89     17.68 o 
  -8   8   1       29.48       28.07     11.86 o 
  -7   8   1      923.10      890.21     29.89 o 
  -6   8   1     3085.52     3197.09     67.46 o 
  -5   8   1     3126.65     3105.80     54.59 o 
  -4   8   1     1657.10     1698.24     31.92 o 
  -3   8   1     4730.97     4824.63     53.16 o 
  -2   8   1     3105.39     3164.15     32.71 o 
  -1   8   1      961.69     1080.11     13.69 o 
   0   8   1     2891.80     2909.12     38.05 o 
   1   8   1     6088.93     6221.49     78.45 o 
   2   8   1     1891.52     1978.39     30.32 o 
   3   8   1     1431.36     1401.40     21.37 o 
   4   8   1     4012.23     4065.93     39.45 o 
   5   8   1      795.02      768.68      9.40 o 
   6   8   1      172.61      171.10      4.05 o 
   7   8   1     1681.29     1702.59     23.94 o 
   8   8   1      431.77      429.66     10.78 o 
   9   8   1      911.06      922.07     17.37 o 
  10   8   1      218.97      234.65     11.82 o 
  11   8   1      858.74      876.68     26.72 o 
  12   8   1      389.62      402.77     13.70 o 
  13   8   1        0.43       -3.36      7.71 o 
  14   8   1      119.87      110.48     12.79 o 
 -10   9   1      197.14      214.20     11.87 o 
  -9   9   1      434.92      456.70     22.43 o 
  -8   9   1      796.91      774.73     28.92 o 
  -7   9   1        0.73       -0.11      4.48 o 
  -6   9   1      763.22      782.77     26.51 o 
  -5   9   1     3260.93     3360.59     59.00 o 
  -4   9   1      451.82      464.47      9.36 o 
  -3   9   1     1002.55      959.27     13.33 o 
  -2   9   1     4236.64     4198.36     45.48 o 
  -1   9   1     2703.50     2694.59     31.17 o 
   0   9   1       62.03       70.29      2.70 o 
   1   9   1     1211.76     1175.27     23.82 o 
   2   9   1     1216.42     1195.04     19.99 o 
   3   9   1      381.37      422.34      8.76 o 
   4   9   1     2434.84     2506.56     30.70 o 
   5   9   1     3219.09     3199.62     40.81 o 
   6   9   1      749.41      727.79     12.94 o 
   7   9   1       80.94       77.07      4.59 o 
   8   9   1      879.06      899.07     17.21 o 
   9   9   1     1156.71     1177.70     35.78 o 
  10   9   1       56.09       53.88      8.41 o 
  11   9   1      216.18      196.18     17.59 o 
  12   9   1      490.14      452.79     21.05 o 
  13   9   1      281.23      259.17     21.19 o 
  -5  10   1      621.62      588.85     17.62 o 
  -4  10   1     2252.53     2261.00     55.71 o 
  -3  10   1      255.88      251.26      5.04 o 
  -2  10   1      907.33      867.46     17.17 o 
  -1  10   1     2454.75     2469.96     42.15 o 
   0  10   1     1633.13     1643.10     33.33 o 
   1  10   1        1.03       -1.74      2.59 o 
   2  10   1     2129.72     2176.03     37.70 o 
   3  10   1     3659.87     3566.59     53.07 o 
   4  10   1      329.10      328.07      6.75 o 
   5  10   1     1766.22     1795.05     26.06 o 
   6  10   1     3631.54     3641.97     49.12 o 
   7  10   1     1727.99     1730.69     36.14 o 
   8  10   1        4.16        1.21      3.14 o 
   9  10   1      903.18      881.23     21.92 o 
  10  10   1      739.78      717.53     30.03 o 
  11  10   1       23.84       12.94      5.56 o 
  12  10   1      252.32      239.28     14.16 o 
  13  10   1      446.20      455.28     20.50 o 
  -5  11   1       18.18       13.60      3.43 o 
  -4  11   1      908.65      939.38     21.34 o 
  -3  11   1     1141.43     1148.05     21.12 o 
  -2  11   1      194.62      198.20      7.73 o 
  -1  11   1      690.77      704.32     38.44 o 
   0  11   1     1866.45     1779.80     50.52 o 
   1  11   1     1470.74     1523.64     35.97 o 
   2  11   1        2.63        1.31      2.70 o 
   3  11   1     1348.13     1262.63     26.80 o 
   4  11   1     1966.34     1939.05     33.44 o 
   5  11   1      757.82      749.82     20.78 o 
   6  11   1       90.38       97.32      5.28 o 
   7  11   1     1071.19     1062.51     27.88 o 
   8  11   1      296.90      280.34     12.97 o 
   9  11   1       42.07       44.43      6.66 o 
  10  11   1      721.53      727.68     23.94 o 
  11  11   1      405.50      402.48     25.06 o 
  12  11   1        5.48        3.16      7.35 o 
  13  11   1      122.05      105.56     15.50 o 
  -6  12   1      914.35      938.91     31.13 o 
  -5  12   1      487.84      477.27     12.52 o 
  -4  12   1       61.66       53.67      4.28 o 
  -3  12   1      506.14      491.79     16.52 o 
  -2  12   1      847.14      861.60     21.92 o 
  -1  12   1       79.66       85.74      6.36 o 
   0  12   1      831.58      799.19     21.79 o 
   1  12   1     1724.78     1661.88     39.63 o 
   2  12   1      921.68      984.91     26.74 o 
   3  12   1        4.00       -1.00      3.27 o 
   4  12   1      533.04      510.89     12.85 o 
   5  12   1     1214.47     1221.28     39.65 o 
   6  12   1      198.45      181.29      8.68 o 
   7  12   1      507.04      494.93     14.57 o 
   8  12   1      937.53      967.47     23.53 o 
   9  12   1      323.46      320.43     14.63 o 
  10  12   1       75.68       75.40     14.30 o 
  11  12   1      417.96      434.19     34.27 o 
  12  12   1      176.68      160.38     17.86 o 
  -6  13   1      254.72      245.97      8.14 o 
  -5  13   1      661.30      654.08     16.97 o 
  -4  13   1      346.22      325.47     17.33 o 
  -3  13   1       20.89       23.38      4.24 o 
  -2  13   1      636.45      623.08     14.52 o 
  -1  13   1     1414.07     1384.64     33.61 o 
   0  13   1      104.73       98.70      7.50 o 
   1  13   1      554.73      535.09     17.67 o 
   2  13   1     1328.20     1328.91     34.42 o 
   3  13   1      828.43      807.37     24.50 o 
   4  13   1       41.93       54.27      5.65 o 
   5  13   1      764.22      755.59     17.30 o 
   6  13   1     1071.12     1020.92     21.61 o 
   7  13   1      147.06      145.48     10.36 o 
   8  13   1      163.70      178.44      8.87 o 
   9  13   1      709.22      729.58     24.33 o 
  10  13   1      230.76      220.13     15.49 o 
  11  13   1       11.54        7.31      5.36 o 
  12  13   1      140.09      138.90     17.02 o 
  -6  14   1       43.25       40.25      4.13 o 
  -5  14   1      230.46      228.92     13.09 o 
  -4  14   1      660.24      642.91     23.67 o 
  -3  14   1      439.98      452.97     11.33 o 
  -2  14   1        8.65        6.66      2.84 o 
  -1  14   1      814.29      806.84     22.98 o 
   0  14   1     1961.83     1843.16     44.09 o 
   1  14   1      130.05      121.60     11.15 o 
   2  14   1      440.18      410.17     16.15 o 
   3  14   1     1208.40     1193.31     33.11 o 
   4  14   1       59.45       66.18      6.36 o 
   5  14   1      197.61      194.37      8.68 o 
   6  14   1      834.52      870.15     32.97 o 
   7  14   1      768.81      768.98     50.61 o 
   8  14   1        2.06        1.33      7.79 o 
   9  14   1      116.16      115.83     10.03 o 
  10  14   1      250.35      243.28     13.58 o 
  11  14   1       90.29       91.48     20.43 o 
  -6  15   1      292.41      290.82     10.36 o 
  -5  15   1      167.77      162.87      8.14 o 
  -4  15   1      198.67      186.71      9.29 o 
  -3  15   1      679.40      704.04     30.01 o 
  -2  15   1      434.06      439.03     12.30 o 
  -1  15   1        5.70        4.24      3.79 o 
   0  15   1      635.44      623.38     25.36 o 
   1  15   1      717.12      689.35     22.31 o 
   2  15   1        0.93        1.52      3.77 o 
   3  15   1      186.49      192.43     24.32 o 
   4  15   1     1240.34     1272.96     45.96 o 
   5  15   1       42.61       47.25      5.36 o 
   6  15   1      123.65      126.96      7.86 o 
   7  15   1      544.29      539.29     21.42 o 
   8  15   1      180.45      187.63     16.29 o 
   9  15   1        1.42       -0.69      6.62 o 
  10  15   1       88.64       88.60     14.31 o 
  11  15   1      182.72      185.05     12.20 o 
  -5  16   1      194.20      173.26      9.16 o 
  -4  16   1       59.27       35.81      5.33 o 
  -3  16   1      180.14      164.67     10.20 o 
  -2  16   1      558.39      552.42     18.40 o 
  -1  16   1       62.61       58.21      5.68 o 
   0  16   1       51.26       47.03      6.60 o 
   1  16   1      732.32      718.48     23.69 o 
   2  16   1      397.55      370.07     16.44 o 
   3  16   1        2.50        1.92      3.67 o 
   4  16   1      126.83      125.28      8.98 o 
   5  16   1      522.18      524.35     14.98 o 
   6  16   1      159.10      156.18      9.68 o 
   7  16   1       14.60       10.51      6.16 o 
   8  16   1      245.43      237.93     15.42 o 
   9  16   1      111.86      126.33     19.71 o 
  10  16   1        7.52        5.86      8.61 o 
  -3  17   1        8.52        9.59      4.60 o 
  -2  17   1      165.97      147.14      7.97 o 
  -1  17   1      561.08      546.66     15.71 o 
   0  17   1      125.33      124.94     13.92 o 
   1  17   1       10.85        5.91      4.79 o 
   2  17   1      307.10      298.23     15.36 o 
   3  17   1      287.36      307.08     12.63 o 
   4  17   1      118.17      104.09     11.74 o 
   5  17   1      121.79      107.16      8.94 o 
   6  17   1      337.52      354.47     14.42 o 
   7  17   1      212.56      213.41     14.42 o 
   8  17   1        0.51        3.28      5.79 o 
  -1  18   1       93.69       93.44      9.94 o 
   0  18   1      264.49      259.72     14.21 o 
   1  18   1      134.60      142.36     11.76 o 
   2  18   1        9.44       11.01      6.26 o 
   3  18   1      269.25      254.24     14.68 o 
   4  18   1      271.78      283.62     16.67 o 
   5  18   1       14.62        5.82      4.79 o 
   6  18   1       89.83       80.39     14.06 o 
   7  18   1      277.98      313.36     18.28 o 
  -4 -18   2       80.82       83.25      8.54 o 
  -3 -18   2       90.26       69.42      9.62 o 
  -2 -18   2        0.90        6.17      5.62 o 
  -1 -18   2      189.31      185.77     13.86 o 
  -7 -17   2       96.05       88.16     11.16 o 
  -6 -17   2      116.39      156.91     13.47 o 
  -5 -17   2      118.64       98.02      8.85 o 
  -4 -17   2      147.90      155.67     10.57 o 
  -3 -17   2      247.51      274.30     15.35 o 
  -2 -17   2      267.55      256.09     14.46 o 
  -1 -17   2        0.14        4.50      4.82 o 
   0 -17   2      179.74      187.58     19.93 o 
   1 -17   2      217.50      195.57     12.27 o 
   2 -17   2       30.96       23.06      5.64 o 
  -8 -16   2      207.63      233.65     14.27 o 
  -7 -16   2        0.51        2.42      5.62 o 
  -6 -16   2      137.04      165.21     13.21 o 
  -5 -16   2      306.22      298.56     11.58 o 
  -4 -16   2      167.03      158.74     17.94 o 
  -3 -16   2      199.28      180.24     13.31 o 
  -2 -16   2      634.34      677.20     30.69 o 
  -1 -16   2      370.65      339.74     15.68 o 
   0 -16   2       15.89        6.66      4.50 o 
   1 -16   2      247.73      230.85     12.03 o 
   2 -16   2      332.67      364.00     15.03 o 
   3 -16   2       33.14       38.49      4.24 o 
   4 -16   2      103.58      111.30      8.59 o 
  -9 -15   2       71.95       63.70     12.56 o 
  -8 -15   2      223.56      211.01     13.49 o 
  -7 -15   2      152.28      144.99     12.32 o 
  -6 -15   2       10.45        3.66      5.61 o 
  -5 -15   2      493.14      477.09     14.10 o 
  -4 -15   2      827.88      820.49     43.42 o 
  -3 -15   2       29.93       32.30      6.59 o 
  -2 -15   2      318.57      313.42     22.64 o 
  -1 -15   2      674.89      665.53     22.45 o 
   0 -15   2      260.51      282.01     13.37 o 
   1 -15   2       77.79       67.88     10.20 o 
   2 -15   2      502.38      475.87     16.86 o 
   3 -15   2      430.70      458.18     16.16 o 
   4 -15   2       29.73       28.87      5.36 o 
   5 -15   2       80.88       97.13      7.81 o 
 -10 -14   2      193.24      208.07     13.09 o 
  -9 -14   2       14.34       16.57      9.14 o 
  -8 -14   2      191.48      203.77     12.69 o 
  -7 -14   2      748.03      747.59     26.01 o 
  -6 -14   2      348.45      357.79     13.56 o 
  -5 -14   2       92.60       78.13      6.31 o 
  -4 -14   2      775.62      752.78     25.28 o 
  -3 -14   2      622.77      613.70     21.67 o 
  -2 -14   2       19.44       23.65      5.47 o 
  -1 -14   2      415.96      405.79     24.04 o 
   0 -14   2     1094.57     1068.71     29.40 o 
   1 -14   2      353.28      355.50     13.95 o 
   2 -14   2       13.81       19.30      4.24 o 
   3 -14   2      379.19      368.54     13.55 o 
   4 -14   2      514.72      491.73     27.77 o 
   5 -14   2       45.04       51.38      5.28 o 
   6 -14   2      111.04      112.84      6.55 o 
 -11 -13   2        1.58        6.05      5.55 o 
 -10 -13   2      226.16      262.61     14.02 o 
  -9 -13   2      455.97      457.54     30.65 o 
  -8 -13   2      133.12      135.71      8.54 o 
  -7 -13   2      278.09      278.02     14.30 o 
  -6 -13   2      702.82      723.59     19.87 o 
  -5 -13   2      259.33      261.41      9.56 o 
  -4 -13   2       60.51       71.11      6.80 o 
  -3 -13   2      818.84      735.86     23.56 o 
  -2 -13   2      778.42      787.60     24.14 o 
  -1 -13   2       41.01       38.25      5.58 o 
   0 -13   2      221.81      221.17     10.54 o 
   1 -13   2      723.31      722.94     21.21 o 
   2 -13   2      248.52      230.56     14.88 o 
   3 -13   2       36.02       28.27      4.32 o 
   4 -13   2      662.84      647.39     28.59 o 
   5 -13   2      450.90      431.64     13.31 o 
   6 -13   2       35.88       40.86      4.19 o 
   7 -13   2      138.87      140.16      6.21 o 
 -12 -12   2      206.33      186.42     19.91 o 
 -11 -12   2      101.72       72.42     13.31 o 
 -10 -12   2       30.23       32.00      6.65 o 
  -9 -12   2      334.99      336.54     35.33 o 
  -8 -12   2      884.38      902.33     39.09 o 
  -7 -12   2      154.69      145.06      8.17 o 
  -6 -12   2      137.73      132.52     10.34 o 
  -5 -12   2      984.94      926.11     19.83 o 
  -4 -12   2      666.65      666.76     18.19 o 
  -3 -12   2       22.54       24.50      8.88 o 
  -2 -12   2      871.10      865.22     25.07 o 
  -1 -12   2      815.48      822.61     23.55 o 
   0 -12   2      196.68      204.05      9.54 o 
   1 -12   2      395.65      379.35     13.41 o 
   2 -12   2     1721.30     1694.61     39.14 o 
   3 -12   2      504.71      469.97     14.31 o 
   4 -12   2      408.60      417.08     34.69 o 
   5 -12   2      726.30      746.21     18.88 o 
   6 -12   2      669.97      649.18     16.48 o 
 -12 -11   2       67.41       74.58     12.60 o 
 -11 -11   2      276.63      253.56     19.81 o 
 -10 -11   2      108.17      135.56     11.44 o 
  -9 -11   2       77.34       80.59      8.43 o 
  -8 -11   2      568.35      562.52     16.29 o 
  -7 -11   2     1022.65     1007.86     24.14 o 
  -6 -11   2      174.22      168.43      7.30 o 
  -5 -11   2      205.10      228.21      8.25 o 
  -4 -11   2     1628.60     1672.53     34.72 o 
  -3 -11   2      482.48      506.67     24.79 o 
  -2 -11   2        1.02        3.35      3.11 o 
  -1 -11   2      996.62      977.31     26.02 o 
   0 -11   2     3062.87     2969.44     87.31 o 
   1 -11   2      474.06      469.09     26.79 o 
   2 -11   2      936.73      901.77     22.75 o 
   3 -11   2     2014.17     1980.23     43.27 o 
   4 -11   2      753.71      725.90     16.67 o 
   5 -11   2      145.61      133.50      5.93 o 
   6 -11   2      878.55      868.33     29.32 o 
 -12 -10   2       20.11       10.59      8.32 o 
 -11 -10   2      161.77      140.83     16.45 o 
 -10 -10   2      848.62      927.78     34.82 o 
  -9 -10   2       13.93       22.15      5.53 o 
  -8 -10   2       22.97       22.26      4.12 o 
  -7 -10   2      888.22      903.97     21.87 o 
  -6 -10   2     1415.77     1451.35     27.39 o 
  -5 -10   2       37.46       38.01      3.43 o 
  -4 -10   2     1261.43     1329.86     28.40 o 
  -3 -10   2     3127.29     3084.74     56.78 o 
  -2 -10   2     2138.86     2089.68     47.86 o 
  -1 -10   2       61.23       71.55      6.70 o 
   0 -10   2     1921.44     1923.53     43.32 o 
   1 -10   2     3108.14     3086.25     65.26 o 
   2 -10   2      167.73      195.72      8.20 o 
   3 -10   2      706.48      724.39     18.19 o 
   4 -10   2     3785.98     3802.51     53.91 o 
   5 -10   2      210.57      222.53      7.38 o 
   6 -10   2      136.39      151.09      8.30 o 
 -13  -9   2      311.66      277.54     23.34 o 
 -12  -9   2      269.66      268.52     21.98 o 
 -11  -9   2       44.59       31.14      9.50 o 
 -10  -9   2       67.33       79.22     12.63 o 
  -9  -9   2     1093.54     1094.72     31.35 o 
  -8  -9   2      363.88      391.58     26.39 o 
  -7  -9   2        7.87        5.67      3.59 o 
  -6  -9   2     1200.37     1169.74     27.73 o 
  -5  -9   2      299.34      304.21      7.92 o 
  -4  -9   2      149.30      153.90      6.27 o 
  -3  -9   2     1986.59     1977.96     38.08 o 
  -2  -9   2     4575.21     4737.79    103.63 o 
  -1  -9   2     1332.07     1353.11     32.24 o 
   0  -9   2      425.89      446.04     13.46 o 
   1  -9   2     2995.68     3010.72     56.91 o 
   2  -9   2      904.46      866.34     17.77 o 
   3  -9   2        2.47        3.61      1.37 o 
   4  -9   2      203.64      240.08      5.58 o 
   5  -9   2     3242.78     3186.48     95.07 o 
   6  -9   2      262.10      249.31     19.81 o 
   7  -9   2       59.41       60.10     13.05 o 
   8  -9   2      694.29      749.54     40.29 o 
   9  -9   2      270.68      280.13     27.68 o 
  10  -9   2        0.63      -11.41      9.03 o 
 -13  -8   2        6.96        5.15      5.47 o 
 -12  -8   2      392.87      402.67     15.94 o 
 -11  -8   2      491.72      509.24     15.41 o 
 -10  -8   2      362.00      323.81     19.09 o 
  -9  -8   2     1072.94     1078.30     21.79 o 
  -8  -8   2     1452.13     1399.15     32.16 o 
  -7  -8   2      329.63      328.61      8.74 o 
  -6  -8   2      460.42      457.76      9.47 o 
  -5  -8   2     4134.40     4096.37     53.86 o 
  -4  -8   2     1419.32     1407.65     19.38 o 
  -3  -8   2       37.22       34.68      2.35 o 
  -2  -8   2     2605.10     2659.50     35.68 o 
  -1  -8   2     4827.42     4833.03     82.47 o 
   0  -8   2       98.32       95.92      3.24 o 
   1  -8   2      692.58      691.98      9.90 o 
   2  -8   2     2803.95     2834.40     34.28 o 
   3  -8   2     1190.05     1201.84     16.78 o 
   4  -8   2      134.40      135.21      4.73 o 
   5  -8   2      435.08      441.67     14.82 o 
   6  -8   2     1311.80     1321.79     53.64 o 
   7  -8   2      706.19      723.07     36.95 o 
   8  -8   2       27.85       31.90     10.77 o 
   9  -8   2      945.42      908.68     46.51 o 
  10  -8   2      386.93      379.08     13.51 o 
  11  -8   2       21.27       20.46      4.55 o 
 -13  -7   2      148.86      146.71      8.64 o 
 -12  -7   2       22.05       21.10      4.38 o 
 -11  -7   2      332.23      327.44     10.47 o 
 -10  -7   2      674.37      725.10     15.89 o 
  -9  -7   2      302.95      305.16      8.80 o 
  -8  -7   2     2130.58     2126.87     28.79 o 
  -7  -7   2     3843.01     3910.72     42.41 o 
  -6  -7   2     1795.66     1825.22     23.39 o 
  -5  -7   2        4.25        3.66      1.36 o 
  -4  -7   2     2085.21     2050.59     21.92 o 
  -3  -7   2     3584.36     3676.46     41.48 o 
  -2  -7   2     1005.31     1071.86     15.70 o 
  -1  -7   2     2234.95     2177.70     38.99 o 
   0  -7   2     4167.93     4130.76     58.67 o 
   1  -7   2      543.16      568.12      8.23 o 
   2  -7   2     1987.19     2068.23     26.74 o 
   3  -7   2     2422.43     2440.51     37.13 o 
   4  -7   2     1390.27     1394.77     27.66 o 
   5  -7   2      571.03      605.81     17.59 o 
   6  -7   2     1192.76     1227.54     38.70 o 
   7  -7   2     1988.94     1985.58     58.11 o 
   8  -7   2      294.05      315.64     23.88 o 
   9  -7   2       75.85       78.05      7.75 o 
  10  -7   2      576.37      580.64     18.35 o 
  11  -7   2      470.35      502.16     17.73 o 
 -13  -6   2      251.96      256.95     14.85 o 
 -12  -6   2      167.78      155.00      9.50 o 
 -11  -6   2       79.31       72.36      6.43 o 
 -10  -6   2      671.16      702.19     17.29 o 
  -9  -6   2     1159.09     1147.12     23.40 o 
  -8  -6   2      155.53      143.30      4.89 o 
  -7  -6   2     2089.19     2090.88     26.32 o 
  -6  -6   2     2891.91     2825.54     31.13 o 
  -5  -6   2     2847.15     2985.97     33.16 o 
  -4  -6   2       23.37       23.90      2.55 o 
  -3  -6   2     5090.99     5093.08     61.67 o 
  -2  -6   2     4078.52     4219.38     50.46 o 
  -1  -6   2       31.80       36.33      3.67 o 
   0  -6   2     4792.03     5055.84     63.89 o 
   1  -6   2     6598.11     6637.29     70.75 o 
   2  -6   2      838.08      779.37      9.87 o 
   3  -6   2     1325.98     1340.85     19.55 o 
   4  -6   2     2132.34     2108.09     38.94 o 
   5  -6   2     2892.47     2952.11     51.41 o 
   6  -6   2        0.42       -0.15      2.48 o 
   7  -6   2     2274.47     2292.01     40.84 o 
   8  -6   2     1559.80     1552.63     31.36 o 
   9  -6   2      346.69      358.88     11.06 o 
  10  -6   2       98.96      108.53      6.89 o 
  11  -6   2      693.50      673.41     19.15 o 
  12  -6   2      331.04      330.03     17.19 o 
 -13  -5   2       96.72       85.58     13.40 o 
 -12  -5   2      529.16      540.37     15.74 o 
 -11  -5   2      219.29      235.06      8.81 o 
 -10  -5   2       46.62       48.61      5.55 o 
  -9  -5   2     1175.88     1174.97     21.04 o 
  -8  -5   2     2481.89     2436.61     30.71 o 
  -7  -5   2      294.56      276.64      5.73 o 
  -6  -5   2     2813.04     2824.50     30.91 o 
  -5  -5   2     3167.72     3166.61     33.06 o 
  -4  -5   2     1046.27     1041.52     12.85 o 
  -3  -5   2     2682.72     2887.81     33.08 o 
  -2  -5   2    13791.30    14150.67    166.78 o 
  -1  -5   2    22414.32    21397.00    510.84 o 
   0  -5   2      650.84      672.22     10.32 o 
   1  -5   2     2448.60     2426.83     32.06 o 
   2  -5   2     4032.33     3909.82     50.79 o 
   3  -5   2     1722.95     1786.96     24.98 o 
   4  -5   2     1000.86      990.99     14.22 o 
   5  -5   2     4669.28     4601.20     67.57 o 
   6  -5   2     2704.16     2827.79     43.04 o 
   7  -5   2       43.92       44.60      4.38 o 
   8  -5   2     1170.25     1135.87     24.34 o 
   9  -5   2     1199.49     1241.59     27.32 o 
  10  -5   2      112.94      109.86      6.93 o 
  11  -5   2      238.17      253.91     11.35 o 
  12  -5   2      618.11      680.45     22.63 o 
 -14  -4   2      202.81      208.11     12.77 o 
 -13  -4   2       27.00       32.27      5.55 o 
 -12  -4   2      262.44      270.90     10.73 o 
 -11  -4   2      828.16      774.59     18.55 o 
 -10  -4   2      372.49      373.56     12.59 o 
  -9  -4   2      205.95      193.94      7.00 o 
  -8  -4   2     1344.13     1311.65     18.41 o 
  -7  -4   2     2137.19     2151.77     26.91 o 
  -6  -4   2      148.86      155.65      3.93 o 
  -5  -4   2     1946.83     1977.78     20.16 o 
  -4  -4   2      171.58      143.66      2.98 o 
  -3  -4   2     2119.12     2117.72     24.80 o 
  -2  -4   2     1781.73     1896.93     23.75 o 
  -1  -4   2    12284.01    11691.36    177.76 o 
   0  -4   2     5806.31     5839.05     85.94 o 
   1  -4   2      792.66      858.82     12.30 o 
   2  -4   2     4710.44     4784.81     61.33 o 
   3  -4   2    12268.62    12397.75    161.67 o 
   4  -4   2     3803.89     4092.97     52.09 o 
   5  -4   2     1240.01     1288.55     18.16 o 
   6  -4   2     3715.40     3730.28     48.74 o 
   7  -4   2     1984.94     1936.94     29.31 o 
   8  -4   2       32.90       46.13      3.12 o 
   9  -4   2     1335.40     1284.67     23.09 o 
  10  -4   2      777.44      783.89     16.38 o 
  11  -4   2       33.59       31.94      3.64 o 
  12  -4   2      108.24      116.29      6.02 o 
  13  -4   2      667.00      656.48     28.89 o 
 -14  -3   2      236.43      262.37     34.00 o 
 -13  -3   2      542.38      557.65     16.27 o 
 -12  -3   2       40.37       31.31      9.38 o 
 -11  -3   2      598.64      592.03     15.34 o 
 -10  -3   2     1569.05     1540.29     28.97 o 
  -9  -3   2      341.45      337.93      9.92 o 
  -8  -3   2      295.38      285.54      7.96 o 
  -7  -3   2     1633.05     1645.41     21.33 o 
  -6  -3   2     2384.17     2415.25     29.02 o 
  -5  -3   2      173.07      219.73      4.56 o 
  -4  -3   2     1611.46     1532.51     16.65 o 
  -3  -3   2     5606.57     5434.59     53.82 o 
  -2  -3   2     2987.54     3019.37     34.92 o 
  -1  -3   2     4661.08     4797.51     68.77 o 
   0  -3   2     1095.85     1371.86     21.36 o 
   1  -3   2    11867.42    12263.28    160.51 o 
   2  -3   2     1372.69     1521.46     26.89 o 
   3  -3   2    10483.65    10410.51    130.26 o 
   4  -3   2     6319.18     6135.88     69.65 o 
   5  -3   2     2361.43     2346.87     28.44 o 
   6  -3   2      550.49      523.35      7.83 o 
   7  -3   2     2662.67     2675.04     34.33 o 
   8  -3   2      884.89      927.46     17.19 o 
   9  -3   2        1.09        0.78      2.02 o 
  10  -3   2     1181.61     1136.55     22.02 o 
  11  -3   2      989.95     1000.06     20.78 o 
  12  -3   2       86.97       79.48      7.62 o 
  13  -3   2       58.39       44.06      5.77 o 
 -13  -2   2      318.01      339.20     12.26 o 
 -12  -2   2      474.97      488.87     14.15 o 
 -11  -2   2        7.75        6.96      3.33 o 
 -10  -2   2      488.46      505.80     13.08 o 
  -9  -2   2     2331.70     2201.50     37.72 o 
  -8  -2   2      185.11      194.08      6.15 o 
  -7  -2   2      249.61      243.11      5.49 o 
  -6  -2   2     3864.31     3923.47     44.99 o 
  -5  -2   2    10054.69    10209.49    108.04 o 
  -4  -2   2      345.59      381.94      5.92 o 
  -3  -2   2     3087.79     2960.82     30.50 o 
  -2  -2   2     5649.63     5602.96     63.99 o 
  -1  -2   2    50708.92    45767.95    857.03 o 
   0  -2   2    12160.93    12226.11    178.81 o 
   1  -2   2     4440.61     4449.50     63.48 o 
   2  -2   2     2478.56     2503.98     35.18 o 
   3  -2   2     1680.91     1776.65     22.58 o 
   4  -2   2     3773.41     3778.01     48.31 o 
   5  -2   2     7451.87     7727.61     78.65 o 
   6  -2   2     1073.28     1057.05     14.35 o 
   7  -2   2      490.52      479.79      8.76 o 
   8  -2   2     3114.04     2999.08     41.89 o 
   9  -2   2      876.08      934.27     18.57 o 
  10  -2   2        0.22        1.73      2.41 o 
  11  -2   2      605.16      579.93     14.62 o 
  12  -2   2      439.39      429.89     12.70 o 
  13  -2   2      312.16      292.78     12.64 o 
 -13  -1   2        9.39        1.60      3.69 o 
 -12  -1   2      912.82      967.47     21.40 o 
 -11  -1   2      798.01      793.46     17.88 o 
 -10  -1   2       40.86       35.77      3.98 o 
  -9  -1   2     1215.30     1208.01     22.68 o 
  -8  -1   2     3007.17     2896.47     43.21 o 
  -7  -1   2     1091.94     1031.32     16.30 o 
  -6  -1   2     1121.14     1175.27     16.69 o 
  -5  -1   2     5056.65     4975.13     62.38 o 
  -4  -1   2     8971.83     8870.26    107.32 o 
  -3  -1   2     2047.59     2068.25     24.90 o 
  -2  -1   2     1254.32     1296.17     19.96 o 
  -1  -1   2    26851.32    25326.57    598.53 o 
   0  -1   2     7879.63     7681.15    108.01 o 
   1  -1   2     8661.41     8744.11    212.54 o 
   2  -1   2    11956.40    12057.30    129.48 o 
   3  -1   2    13096.70    12993.76    149.43 o 
   4  -1   2     1891.34     2148.70     25.19 o 
   5  -1   2     3449.80     3342.24     35.38 o 
   6  -1   2     3317.01     3389.74     45.02 o 
   7  -1   2      952.87      934.49     16.23 o 
   8  -1   2      205.90      197.83      6.00 o 
   9  -1   2     1576.36     1610.13     28.66 o 
  10  -1   2     1730.55     1687.45     30.58 o 
  11  -1   2        1.31       -0.59      2.69 o 
  12  -1   2      646.53      682.70     17.39 o 
  13  -1   2      241.55      244.49     10.43 o 
 -13   0   2       56.84       46.61     11.19 o 
 -12   0   2      100.87       84.70      7.52 o 
 -11   0   2      859.74      874.32     22.85 o 
 -10   0   2      498.31      515.08     15.05 o 
  -9   0   2       65.70       50.52      6.90 o 
  -8   0   2     1602.44     1547.58     28.69 o 
  -7   0   2     6099.36     5976.24     75.56 o 
  -6   0   2     1935.97     1886.90     25.94 o 
  -5   0   2     2693.32     2840.58     36.90 o 
  -4   0   2     4470.60     4371.01     57.46 o 
  -3   0   2     2660.86     2576.23     34.34 o 
  -2   0   2     1558.96     1627.13     22.78 o 
  -1   0   2      516.77      504.43      9.54 o 
   0   0   2    15860.78    13448.96    294.61 o 
   1   0   2      886.85      873.46     15.33 o 
   2   0   2     4490.54     4775.54     62.00 o 
   3   0   2    10483.26    10282.46    130.37 o 
   4   0   2     1397.62     1301.57     18.98 o 
   5   0   2      549.23      663.14      9.62 o 
   6   0   2     1452.13     1516.40     19.71 o 
   7   0   2     1888.38     1865.24     28.83 o 
   8   0   2     1332.42     1218.77     22.93 o 
   9   0   2      536.13      539.41     12.94 o 
  10   0   2     2368.91     2275.07     39.34 o 
  11   0   2      813.53      773.93     18.15 o 
  12   0   2       16.87       12.10      3.85 o 
  13   0   2      244.92      238.43     11.98 o 
  14   0   2      515.62      540.62     27.76 o 
 -13   1   2      492.67      583.43     20.33 o 
 -12   1   2      186.62      197.51      9.90 o 
 -11   1   2      100.46      116.28     10.64 o 
 -10   1   2      693.01      679.63     19.02 o 
  -9   1   2      627.40      607.45     15.76 o 
  -8   1   2        9.80        8.52      2.41 o 
  -7   1   2     3078.84     2973.45     43.67 o 
  -6   1   2     6354.55     6209.76     85.35 o 
  -5   1   2     1719.81     1752.73     23.77 o 
  -4   1   2     1318.56     1343.82     20.23 o 
  -3   1   2    15202.90    14831.56    206.86 o 
  -2   1   2     2075.37     1943.16     28.60 o 
  -1   1   2      992.30     1125.92     25.90 o 
   0   1   2     1237.56     1394.44     20.54 o 
   1   1   2    27501.01    26744.08    382.76 o 
   2   1   2     8526.90     8920.06    126.73 o 
   3   1   2     4216.82     4320.99     47.85 o 
   4   1   2     6488.93     6280.53     74.33 o 
   5   1   2     2849.75     2801.11     31.99 o 
   6   1   2      163.88      188.44      6.02 o 
   7   1   2     2474.68     2435.97     32.79 o 
   8   1   2     3905.81     3630.91     55.67 o 
   9   1   2      178.38      162.59      7.36 o 
  10   1   2      802.43      726.15     16.68 o 
  11   1   2     1504.16     1479.05     29.02 o 
  12   1   2      425.06      429.85     13.36 o 
  13   1   2       41.12       35.00      5.29 o 
  14   1   2      336.47      352.45     21.81 o 
 -13   2   2      244.16      238.60     12.12 o 
 -12   2   2      430.39      451.58     14.72 o 
 -11   2   2      274.88      259.99     10.41 o 
 -10   2   2       39.44       37.54      4.55 o 
  -9   2   2     1098.68     1042.20     22.92 o 
  -8   2   2     1543.98     1567.18     30.91 o 
  -7   2   2      199.47      199.22      9.37 o 
  -6   2   2      981.14     1027.14     15.49 o 
  -5   2   2     2485.83     2498.09     32.52 o 
  -4   2   2      225.84      192.92      4.55 o 
  -3   2   2     8853.38     9084.95    100.16 o 
  -2   2   2    16199.42    16326.69    203.35 o 
  -1   2   2    18659.32    18937.00    411.37 o 
   0   2   2     1956.57     2020.34     34.09 o 
   1   2   2    13283.51    14191.72    180.63 o 
   2   2   2     8528.92     9008.96    112.38 o 
   3   2   2     1291.96     1217.72     14.81 o 
   4   2   2     1776.07     1766.98     22.77 o 
   5   2   2     5213.47     5273.25     58.28 o 
   6   2   2     3602.71     3601.24     42.97 o 
   7   2   2       15.58       16.56      2.04 o 
   8   2   2     2485.25     2425.13     33.59 o 
   9   2   2      659.67      676.49     14.60 o 
  10   2   2       13.25       11.51      2.92 o 
  11   2   2      380.10      370.63     10.26 o 
  12   2   2      912.80      938.53     19.09 o 
  13   2   2      109.24      107.16      6.99 o 
  14   2   2       15.91        8.13      4.73 o 
 -13   3   2        0.92       -1.28      3.60 o 
 -12   3   2      277.33      278.93     15.29 o 
 -11   3   2      979.20      987.00     24.57 o 
 -10   3   2      400.92      398.20     15.23 o 
  -9   3   2      153.45      156.39      7.08 o 
  -8   3   2     1966.63     1954.08     36.92 o 
  -7   3   2     4509.96     4357.23     82.08 o 
  -6   3   2      440.89      407.90      7.65 o 
  -5   3   2     3449.77     3512.15     44.30 o 
  -4   3   2     4969.96     4879.36     57.86 o 
  -3   3   2     1929.41     1988.24     23.34 o 
  -2   3   2     1983.43     2055.61     26.82 o 
  -1   3   2    25281.42    24529.30    556.71 o 
   0   3   2    19282.11    18964.46    397.23 o 
   1   3   2     8260.29     8750.00    102.59 o 
   2   3   2     9426.31     9741.74     99.91 o 
   3   3   2     4305.34     4404.27     43.44 o 
   4   3   2      680.96      642.80      8.32 o 
   5   3   2     5908.29     6304.77     61.81 o 
   6   3   2     8029.27     8179.93     87.85 o 
   7   3   2     2638.03     2707.18     33.75 o 
   8   3   2        0.49        1.62      2.22 o 
   9   3   2      831.16      848.47     17.51 o 
  10   3   2      821.17      808.52     17.62 o 
  11   3   2      153.29      143.98      7.00 o 
  12   3   2      206.19      183.34      8.39 o 
  13   3   2      406.11      422.92     12.51 o 
  14   3   2      222.87      256.43     15.35 o 
 -12   4   2        0.02       -3.52      2.74 o 
 -11   4   2      539.73      565.35     15.28 o 
 -10   4   2     1216.57     1293.85     27.18 o 
  -9   4   2      187.07      155.00      6.74 o 
  -8   4   2      917.00      930.59     19.70 o 
  -7   4   2     5270.58     5244.37     88.83 o 
  -6   4   2     2647.93     2647.28     34.72 o 
  -5   4   2      231.69      221.38      6.97 o 
  -4   4   2     1744.10     1684.47     21.26 o 
  -3   4   2     7523.41     7460.46     88.98 o 
  -2   4   2     6539.94     6674.03     76.97 o 
  -1   4   2     1404.36     1424.56     21.33 o 
   0   4   2     2499.29     2286.86     46.30 o 
   1   4   2       59.18       49.88      2.00 o 
   2   4   2      609.16      636.15      8.25 o 
   3   4   2     4021.49     4054.97     40.51 o 
   4   4   2    13140.46    13425.06    129.94 o 
   5   4   2     2861.85     2908.56     30.09 o 
   6   4   2     1836.18     1780.01     21.50 o 
   7   4   2     4293.04     4355.54     48.95 o 
   8   4   2     2568.99     2568.99     33.10 o 
   9   4   2      253.11      239.09     10.55 o 
  10   4   2     2088.64     1926.57     34.27 o 
  11   4   2     1239.19     1210.90     22.46 o 
  12   4   2      160.62      158.68     11.03 o 
  13   4   2       36.06       32.45      7.25 o 
  14   4   2      407.24      401.23     18.95 o 
 -12   5   2      221.50      247.82     15.32 o 
 -11   5   2        7.76        5.66      3.47 o 
 -10   5   2      529.10      527.39     13.43 o 
  -9   5   2     1065.49     1101.86     22.77 o 
  -8   5   2       13.40        5.60      2.75 o 
  -7   5   2     2763.84     2717.52     44.40 o 
  -6   5   2     3310.80     3343.85     47.58 o 
  -5   5   2       82.77       93.15      3.15 o 
  -4   5   2        0.69       -0.19      1.26 o 
  -3   5   2     2268.05     2261.16     28.81 o 
  -2   5   2     7752.65     7743.27     82.61 o 
  -1   5   2     4198.52     4352.85     61.76 o 
   0   5   2     1985.35     2031.77     42.38 o 
   1   5   2     4832.12     4801.05     77.95 o 
   2   5   2     2982.57     3064.15     32.54 o 
   3   5   2      121.56      110.43      2.43 o 
   4   5   2     1405.21     1273.45     13.72 o 
   5   5   2     7944.02     8246.40     81.12 o 
   6   5   2     1286.37     1357.92     15.22 o 
   7   5   2     1650.96     1662.89     20.80 o 
   8   5   2     6835.67     6667.27     85.19 o 
   9   5   2      395.54      420.55     11.99 o 
  10   5   2      293.16      305.98     10.14 o 
  11   5   2      838.75      831.40     25.94 o 
  12   5   2     1098.40     1090.35     27.51 o 
  13   5   2       73.43       61.11      6.79 o 
  14   5   2      199.82      202.03     13.26 o 
 -12   6   2      389.13      409.84     19.94 o 
 -11   6   2      343.37      329.27     12.81 o 
 -10   6   2       19.23       18.65      3.92 o 
  -9   6   2     1136.73     1205.85     35.74 o 
  -8   6   2      903.75      936.88     25.00 o 
  -7   6   2       28.98       28.19      3.42 o 
  -6   6   2      107.58      121.19      4.44 o 
  -5   6   2     1086.10     1070.82     34.52 o 
  -4   6   2     1381.57     1416.46     31.83 o 
  -3   6   2       66.60       65.14      2.98 o 
  -2   6   2     1817.56     1774.17     21.02 o 
  -1   6   2     4677.37     4700.32     66.85 o 
   0   6   2     8037.85     8610.52    246.45 o 
   1   6   2     5583.68     5715.38     92.67 o 
   2   6   2    10283.94     9998.06    173.11 o 
   3   6   2     3095.54     3151.91     31.94 o 
   4   6   2      280.13      334.41      4.99 o 
   5   6   2     2604.49     2604.46     27.43 o 
   6   6   2     4725.24     4804.19     47.51 o 
   7   6   2       13.32       13.58      1.97 o 
   8   6   2      285.43      296.99      8.16 o 
   9   6   2     2097.61     2120.49     42.90 o 
  10   6   2      277.74      314.33     13.19 o 
  11   6   2       80.02       68.65      5.60 o 
  12   6   2      786.16      776.19     19.99 o 
  13   6   2      211.93      206.19     13.95 o 
  14   6   2        2.65        2.07      4.78 o 
 -11   7   2      537.25      582.90     25.77 o 
 -10   7   2      361.36      350.40     16.17 o 
  -9   7   2       18.82       23.61      4.06 o 
  -8   7   2      623.80      670.18     19.29 o 
  -7   7   2     2246.71     2333.32     86.98 o 
  -6   7   2     1595.30     1679.84     37.82 o 
  -5   7   2     2134.36     2201.08     52.60 o 
  -4   7   2      654.14      633.82     17.62 o 
  -3   7   2     1467.65     1478.52     19.77 o 
  -2   7   2      325.56      328.95      4.79 o 
  -1   7   2     8342.90     8627.66     97.35 o 
   0   7   2     9735.50    10266.64    141.48 o 
   1   7   2      226.77      243.41      5.65 o 
   2   7   2     3493.11     3612.51     47.07 o 
   3   7   2     6238.73     6484.90     63.48 o 
   4   7   2      678.73      627.25      8.34 o 
   5   7   2        1.02        0.03      1.17 o 
   6   7   2     2727.52     2753.74     28.59 o 
   7   7   2     1750.59     1743.85     20.56 o 
   8   7   2      185.21      188.26      5.63 o 
   9   7   2      367.92      383.96     20.53 o 
  10   7   2      840.97      843.43     19.36 o 
  11   7   2      378.50      368.88     11.03 o 
  12   7   2       29.01       28.25      4.64 o 
  13   7   2      418.55      427.32     13.23 o 
  14   7   2      259.79      281.92     13.47 o 
 -11   8   2       73.17       70.31      6.60 o 
 -10   8   2      430.33      424.69     13.64 o 
  -9   8   2      528.75      587.11     33.76 o 
  -8   8   2       19.20       13.74      5.87 o 
  -7   8   2     1266.75     1267.82     38.49 o 
  -6   8   2     2330.23     2385.06     67.25 o 
  -5   8   2     1401.34     1398.60     43.54 o 
  -4   8   2     1733.06     1699.99     35.68 o 
  -3   8   2     6067.52     6228.85     67.93 o 
  -2   8   2     3205.06     3348.45     33.62 o 
  -1   8   2     1757.15     1934.64     21.52 o 
   0   8   2     3399.55     3354.43     49.01 o 
   1   8   2     4448.59     4614.46     65.68 o 
   2   8   2       21.13       12.17      1.61 o 
   3   8   2     1931.43     1918.40     21.88 o 
   4   8   2     4331.14     4415.66     38.84 o 
   5   8   2      808.95      836.66      9.23 o 
   6   8   2      526.40      518.67      8.08 o 
   7   8   2     1077.37     1117.82     17.92 o 
   8   8   2      509.71      523.88     13.45 o 
   9   8   2      526.56      517.47     11.75 o 
  10   8   2      219.64      209.99      8.17 o 
  11   8   2      684.10      672.82     15.80 o 
  12   8   2      319.06      341.97     12.57 o 
  13   8   2        2.73        4.01      4.93 o 
  14   8   2      174.01      174.88     18.47 o 
 -10   9   2      161.12      177.33     12.30 o 
  -9   9   2      549.89      597.34     19.71 o 
  -8   9   2      537.57      610.62     25.12 o 
  -7   9   2       66.04       56.91      4.15 o 
  -6   9   2     1120.67     1181.71     35.49 o 
  -5   9   2     2710.92     2705.10     57.92 o 
  -4   9   2      310.31      333.87      7.68 o 
  -3   9   2     1437.45     1445.61     16.39 o 
  -2   9   2     4786.29     4910.81     48.58 o 
  -1   9   2     1598.18     1533.91     18.86 o 
   0   9   2      271.67      296.84      5.85 o 
   1   9   2     2551.43     2541.36     35.17 o 
   2   9   2     3714.19     3814.64     47.25 o 
   3   9   2        7.05        6.26      1.40 o 
   4   9   2     2746.94     2771.31     29.35 o 
   5   9   2     3105.10     3133.69     35.36 o 
   6   9   2      997.49     1024.68     15.39 o 
   7   9   2      121.75      107.45      5.82 o 
   8   9   2     1414.42     1417.27     32.18 o 
   9   9   2     1467.55     1426.06     50.88 o 
  10   9   2        5.93        5.77      3.30 o 
  11   9   2      297.17      309.19     31.55 o 
  12   9   2      627.57      623.46     25.13 o 
  13   9   2      208.03      194.39     15.64 o 
 -10  10   2       23.95       24.38      4.42 o 
  -6  10   2        3.64        1.08      9.09 o 
  -5  10   2     1192.44     1214.26     29.07 o 
  -4  10   2     1706.88     1713.72     30.08 o 
  -3  10   2        9.16       11.75      1.48 o 
  -2  10   2      978.42      949.44     16.03 o 
  -1  10   2     3036.92     3028.53     50.69 o 
   0  10   2     1825.51     1780.49     29.13 o 
   1  10   2       55.07       58.77      3.80 o 
   2  10   2     1192.50     1184.83     23.32 o 
   3  10   2     2188.83     2208.04     32.23 o 
   4  10   2       48.63       56.72      2.88 o 
   5  10   2     1037.55     1008.65     15.43 o 
   6  10   2     3248.64     3229.51     44.00 o 
   7  10   2     1015.30     1001.77     18.60 o 
   8  10   2      234.68      227.30      7.40 o 
   9  10   2     1003.77      995.90     24.05 o 
  10  10   2      682.53      696.46     32.73 o 
  11  10   2       14.75       14.81      8.14 o 
  12  10   2      297.65      278.16     21.53 o 
  13  10   2      391.24      364.10     25.72 o 
  -9  11   2       22.19       12.41     15.86 o 
  -8  11   2      211.99      263.61     36.19 o 
  -7  11   2      706.73      749.73     51.44 o 
  -6  11   2      360.88      355.73     17.86 o 
  -5  11   2       23.11       31.76      4.32 o 
  -4  11   2     1401.16     1361.11     35.92 o 
  -3  11   2     1168.06     1151.89     19.90 o 
  -2  11   2       45.12       48.51      3.37 o 
  -1  11   2      433.20      413.72     11.62 o 
   0  11   2     1667.75     1731.87     34.72 o 
   1  11   2     1030.36      989.17     22.23 o 
   2  11   2      148.16      131.95      7.90 o 
   3  11   2     2160.72     2190.84     37.81 o 
   4  11   2     2356.07     2357.56     36.25 o 
   5  11   2       97.06       92.05      5.21 o 
   6  11   2      856.98      864.82     16.15 o 
   7  11   2     1512.50     1515.37     32.65 o 
   8  11   2      146.42      148.83      7.89 o 
   9  11   2       96.88       97.81      8.82 o 
  10  11   2      771.68      789.13     36.07 o 
  11  11   2      344.07      306.47     15.23 o 
  12  11   2        6.30        7.49      7.65 o 
  13  11   2      143.05      145.54     12.64 o 
  -6  12   2     1003.66     1016.81     33.52 o 
  -5  12   2      328.51      337.87      9.91 o 
  -4  12   2       81.32       88.14      5.24 o 
  -3  12   2      943.64      940.47     18.40 o 
  -2  12   2      955.90      970.54     19.55 o 
  -1  12   2       39.94       41.29      6.85 o 
   0  12   2      675.18      694.66     30.65 o 
   1  12   2     2492.18     2504.92     55.82 o 
   2  12   2     1111.27     1075.72     28.41 o 
   3  12   2       42.74       44.85      6.20 o 
   4  12   2     1165.66     1145.58     22.32 o 
   5  12   2     2052.40     2040.26     35.66 o 
   6  12   2      389.06      401.12      9.71 o 
   7  12   2      105.86       95.30      7.09 o 
   8  12   2      749.40      753.80     19.66 o 
   9  12   2      358.93      372.71     15.75 o 
  10  12   2       97.84       98.53      9.30 o 
  11  12   2      472.89      493.30     23.64 o 
  12  12   2      196.75      190.32     17.31 o 
  13  12   2       11.75       20.69      8.46 o 
  -6  13   2      198.06      202.44      7.30 o 
  -5  13   2      802.77      818.99     20.17 o 
  -4  13   2      194.22      194.75      8.01 o 
  -3  13   2       47.08       55.85      3.98 o 
  -2  13   2      756.76      716.54     16.00 o 
  -1  13   2     1070.27     1070.21     28.53 o 
   0  13   2       13.77       10.52      3.57 o 
   1  13   2      428.83      451.63     15.89 o 
   2  13   2     1710.88     1633.70     40.34 o 
   3  13   2     1016.04     1010.96     28.38 o 
   4  13   2      356.00      331.72     10.35 o 
   5  13   2      649.43      627.64     15.28 o 
   6  13   2      695.86      652.17     15.94 o 
   7  13   2       36.34       26.27      4.33 o 
   8  13   2      328.33      331.08     11.96 o 
   9  13   2      900.92      875.46     38.98 o 
  10  13   2      145.92      156.78     20.09 o 
  11  13   2       32.55       34.73      6.95 o 
  12  13   2      262.02      234.98     20.31 o 
  -6  14   2       22.79       21.43      3.40 o 
  -5  14   2      167.71      164.45      7.69 o 
  -4  14   2      635.08      638.90     17.99 o 
  -3  14   2      193.20      206.54      7.25 o 
  -2  14   2      121.62      116.69      6.39 o 
  -1  14   2      782.17      764.04     22.05 o 
   0  14   2     1617.43     1648.98     40.25 o 
   1  14   2      136.21      136.04      9.48 o 
   2  14   2      419.69      367.05     18.13 o 
   3  14   2     1769.40     1800.17     36.97 o 
   4  14   2       86.80       93.42      7.18 o 
   5  14   2      274.07      271.39     12.82 o 
   6  14   2     1071.86     1068.76     22.75 o 
   7  14   2      876.29      853.83     33.21 o 
   8  14   2       10.99       10.42      5.25 o 
   9  14   2      252.90      270.73     10.98 o 
  10  14   2      390.76      409.18     17.68 o 
  11  14   2       83.28       84.19      9.35 o 
  -6  15   2      256.15      279.52     13.48 o 
  -5  15   2       91.81       96.44     11.89 o 
  -4  15   2      300.76      292.45     11.57 o 
  -3  15   2      774.33      820.79     31.24 o 
  -2  15   2      299.75      284.91      9.75 o 
  -1  15   2       71.72       69.21      5.70 o 
   0  15   2      840.22      807.20     31.54 o 
   1  15   2      701.86      733.86     23.73 o 
   2  15   2        7.47        5.13      4.24 o 
   3  15   2      129.93      123.81      8.17 o 
   4  15   2     1101.05     1057.98     34.57 o 
   5  15   2       13.12       15.67      3.97 o 
   6  15   2      178.42      166.40      8.71 o 
   7  15   2      506.49      474.75     19.70 o 
   8  15   2      168.39      172.48     12.98 o 
   9  15   2        1.34       -0.78      4.83 o 
  10  15   2      107.23      109.34     15.28 o 
  11  15   2      144.65      164.08     14.78 o 
  -5  16   2      248.95      247.72     19.34 o 
  -4  16   2       43.19       48.21      5.72 o 
  -3  16   2      207.05      200.45     10.58 o 
  -2  16   2      729.76      699.11     17.22 o 
  -1  16   2      150.37      145.02      8.17 o 
   0  16   2       76.93       64.33      7.42 o 
   1  16   2      624.74      591.30     20.89 o 
   2  16   2      129.38      129.71     26.39 o 
   3  16   2       20.49       15.88      4.21 o 
   4  16   2      221.04      207.63     10.57 o 
   5  16   2      565.39      580.23     15.84 o 
   6  16   2      100.49      102.33      7.58 o 
   7  16   2       18.07       15.80      6.47 o 
   8  16   2      225.38      204.20     13.97 o 
   9  16   2      101.04      111.27     10.93 o 
  10  16   2        1.04       10.80      9.09 o 
  -3  17   2        3.47        0.85      3.97 o 
  -2  17   2      218.13      234.60      9.54 o 
  -1  17   2      532.70      502.18     16.70 o 
   0  17   2       59.88       64.11      6.25 o 
   1  17   2       79.82       52.58      7.59 o 
   2  17   2      365.86      344.71     16.49 o 
   3  17   2      233.24      233.40     11.52 o 
   4  17   2       31.35       17.97      5.92 o 
   5  17   2      162.19      156.21     10.69 o 
   6  17   2      297.76      300.17     13.19 o 
   7  17   2      130.20      118.07     16.84 o 
   8  17   2       11.89       13.67      6.26 o 
   9  17   2      174.93      182.40     14.06 o 
  -1  18   2      225.85      234.17     11.57 o 
   0  18   2      398.28      403.71     14.04 o 
   1  18   2      158.57      128.45     11.16 o 
   2  18   2       48.72       38.71      6.54 o 
   3  18   2      329.29      336.74     13.87 o 
   4  18   2      286.70      280.67     13.09 o 
   5  18   2        9.57        6.81      4.61 o 
   6  18   2      139.89      144.97     10.54 o 
   7  18   2      328.69      322.02     17.78 o 
   2  19   2       64.34       60.29      7.14 o 
   3  19   2       54.99       48.18      6.85 o 
   4  19   2      230.07      232.65     13.49 o 
  -6 -17   3      139.26      152.16     13.62 o 
  -5 -17   3       95.93       92.18      8.84 o 
  -4 -17   3      133.30      119.90      9.58 o 
  -3 -17   3      244.13      246.97     16.72 o 
  -2 -17   3      135.59      127.37     11.88 o 
  -1 -17   3        8.06       -0.63      4.82 o 
   0 -17   3      219.46      212.20     13.23 o 
   1 -17   3      144.88      142.62     11.25 o 
   2 -17   3        3.70        1.81      4.31 o 
  -8 -16   3      111.85      115.16     38.26 o 
  -7 -16   3        7.21        5.86      8.53 o 
  -6 -16   3      175.38      184.62     14.54 o 
  -5 -16   3      167.34      197.95     10.49 o 
  -4 -16   3       44.20       31.51      7.10 o 
  -3 -16   3      182.83      178.28     13.69 o 
  -2 -16   3      555.72      571.01     21.84 o 
  -1 -16   3      279.60      289.08     20.06 o 
   0 -16   3       17.70       16.84      6.59 o 
   1 -16   3      228.62      208.84     22.60 o 
   2 -16   3      245.71      226.25     12.08 o 
   3 -16   3       23.11       22.44      5.21 o 
   4 -16   3      109.87      114.80     18.37 o 
  -9 -15   3       86.43       88.57     14.88 o 
  -8 -15   3      218.85      223.17     13.80 o 
  -7 -15   3       58.29       59.44      8.90 o 
  -6 -15   3       35.77       25.35      7.07 o 
  -5 -15   3      365.13      380.45     12.73 o 
  -4 -15   3      429.56      411.61     18.84 o 
  -3 -15   3       61.22       53.40      8.16 o 
  -2 -15   3      257.39      252.76     16.94 o 
  -1 -15   3      664.68      680.72     23.29 o 
   0 -15   3      243.27      222.32     11.99 o 
   1 -15   3       40.58       28.42      5.45 o 
   2 -15   3      461.79      453.06     16.79 o 
   3 -15   3      545.60      580.24     19.04 o 
   4 -15   3       39.77       42.80      5.67 o 
   5 -15   3      116.80      109.74      8.01 o 
 -10 -14   3      199.48      206.51     18.38 o 
  -9 -14   3       41.59       48.68     11.78 o 
  -8 -14   3      121.82      135.77     15.77 o 
  -7 -14   3      446.98      463.91     19.64 o 
  -6 -14   3      169.81      169.67     12.80 o 
  -5 -14   3       44.41       49.12      6.28 o 
  -4 -14   3      726.83      751.81     21.18 o 
  -3 -14   3      523.75      491.59     19.36 o 
  -2 -14   3        5.12       -1.53      4.31 o 
  -1 -14   3      440.63      458.72     17.36 o 
   0 -14   3      654.53      660.60     21.47 o 
   1 -14   3       67.35       86.18      7.93 o 
   2 -14   3      146.89      138.55     11.11 o 
   3 -14   3      551.55      545.28     17.65 o 
   4 -14   3      453.32      458.55     16.74 o 
   5 -14   3       12.22        8.18      5.22 o 
   6 -14   3      141.60      139.23      7.59 o 
 -11 -13   3        1.91        9.94      5.91 o 
 -10 -13   3      228.47      236.38     13.82 o 
  -9 -13   3      314.86      325.75     15.62 o 
  -8 -13   3       20.77       21.47      5.92 o 
  -7 -13   3      405.39      439.79     18.30 o 
  -6 -13   3      930.94      945.38     29.83 o 
  -5 -13   3      295.60      313.22     10.68 o 
  -4 -13   3      288.66      296.09     12.25 o 
  -3 -13   3     1192.02     1159.76     32.71 o 
  -2 -13   3      639.80      619.05     20.78 o 
  -1 -13   3        0.78        6.99      3.86 o 
   0 -13   3      834.62      828.23     24.12 o 
   1 -13   3      794.34      774.98     22.65 o 
   2 -13   3      173.56      145.88      8.47 o 
   3 -13   3       45.09       47.36      5.44 o 
   4 -13   3      403.59      427.66     14.18 o 
   5 -13   3      273.75      281.25     10.66 o 
   6 -13   3       12.91       14.03      5.99 o 
   7 -13   3      182.30      185.20      8.41 o 
 -11 -12   3      119.37      119.30     15.76 o 
 -10 -12   3       95.06       91.16     10.99 o 
  -9 -12   3      488.74      509.84     19.85 o 
  -8 -12   3      765.61      760.73     23.61 o 
  -7 -12   3       63.09       59.74      5.99 o 
  -6 -12   3      404.64      390.62     30.13 o 
  -5 -12   3     1053.85     1038.52     21.87 o 
  -4 -12   3      241.70      228.09     14.82 o 
  -3 -12   3      138.79      133.30     18.33 o 
  -2 -12   3      983.16      928.64     26.75 o 
  -1 -12   3      951.83      931.59     26.28 o 
   0 -12   3      355.57      361.56     13.54 o 
   1 -12   3      249.84      253.89     10.97 o 
   2 -12   3      928.67      898.81     23.97 o 
   3 -12   3      616.48      619.97     33.14 o 
   4 -12   3      415.61      416.62     17.50 o 
   5 -12   3      406.99      410.37     12.87 o 
   6 -12   3      452.29      452.65     29.21 o 
   7 -12   3       30.50       33.17      4.32 o 
 -12 -11   3      179.88      157.37     17.79 o 
 -11 -11   3      239.68      245.21     20.40 o 
 -10 -11   3       88.95       84.15      9.07 o 
  -9 -11   3       66.56       70.45      8.22 o 
  -8 -11   3      695.80      739.24     19.66 o 
  -7 -11   3      699.89      734.71     19.35 o 
  -6 -11   3       82.83       76.73      6.19 o 
  -5 -11   3       70.39       72.50      5.89 o 
  -4 -11   3     1513.18     1563.30     33.19 o 
  -3 -11   3      517.61      511.10     16.61 o 
  -2 -11   3      111.37      123.34      9.00 o 
  -1 -11   3      507.07      517.87     17.11 o 
   0 -11   3     1900.47     1941.49     44.88 o 
   1 -11   3       21.83       13.79      3.82 o 
   2 -11   3     2104.72     2123.44     47.26 o 
   3 -11   3     1827.03     1816.22     48.22 o 
   4 -11   3      981.70      998.80     48.23 o 
   5 -11   3      618.73      582.56     17.29 o 
   6 -11   3     1197.78     1144.08     31.78 o 
   7 -11   3      643.78      651.56     23.76 o 
 -12 -10   3        0.34        0.03      7.38 o 
 -11 -10   3      196.33      191.07     17.81 o 
 -10 -10   3      466.09      513.59     23.55 o 
  -9 -10   3        3.15        2.58      4.65 o 
  -8 -10   3        1.01        0.63      4.30 o 
  -7 -10   3      523.26      558.37     16.33 o 
  -6 -10   3     1099.01     1098.26     25.21 o 
  -5 -10   3      166.43      150.98      6.63 o 
  -4 -10   3      991.89     1006.79     23.29 o 
  -3 -10   3     2847.08     2865.80     53.66 o 
  -2 -10   3     1398.51     1399.24     34.84 o 
  -1 -10   3      298.32      315.55     33.71 o 
   0 -10   3     1239.38     1248.01     30.59 o 
   1 -10   3     3577.95     3696.22     77.75 o 
   2 -10   3        3.81       -0.56      4.86 o 
   3 -10   3     1748.25     1763.07     39.20 o 
   4 -10   3     2975.34     2886.02     48.85 o 
   5 -10   3      169.66      164.88     11.26 o 
   6 -10   3      286.41      294.25      9.23 o 
   7 -10   3      731.52      725.35     25.86 o 
 -12  -9   3      197.16      205.86     19.06 o 
 -11  -9   3        1.63       -6.61      7.20 o 
 -10  -9   3      149.82      138.99     16.11 o 
  -9  -9   3      701.10      719.96     23.40 o 
  -8  -9   3      316.60      289.86     12.95 o 
  -7  -9   3      105.04       98.90      6.65 o 
  -6  -9   3     1712.25     1687.90     35.33 o 
  -5  -9   3      601.90      617.67     13.85 o 
  -4  -9   3       21.15       23.48      5.34 o 
  -3  -9   3     2220.94     2226.53     42.57 o 
  -2  -9   3     4898.22     4991.53     87.51 o 
  -1  -9   3     2009.09     1946.93     44.32 o 
   0  -9   3      350.53      348.03     10.45 o 
   1  -9   3     1840.90     1855.26     44.24 o 
   2  -9   3     1775.00     1819.40     33.87 o 
   3  -9   3      150.58      151.46      5.36 o 
   4  -9   3      457.77      427.34      9.03 o 
   5  -9   3     1399.22     1406.02     32.55 o 
   6  -9   3      209.15      251.94     19.97 o 
   7  -9   3      149.16      124.66     16.51 o 
   8  -9   3      717.03      711.04     38.98 o 
   9  -9   3      254.04      220.95     24.94 o 
  10  -9   3        6.35        2.49      3.30 o 
 -13  -8   3        6.51        9.47     16.45 o 
 -12  -8   3      395.09      404.86     20.16 o 
 -11  -8   3      648.86      640.57     20.75 o 
 -10  -8   3      135.06      122.35     11.37 o 
  -9  -8   3      359.88      381.10     19.09 o 
  -8  -8   3     1196.55     1222.92     30.83 o 
  -7  -8   3     1068.78     1110.30     21.94 o 
  -6  -8   3      294.98      292.94      8.73 o 
  -5  -8   3     2129.76     2192.91     30.30 o 
  -4  -8   3     1116.01     1099.63     16.95 o 
  -3  -8   3       25.59       24.83      2.94 o 
  -2  -8   3     2612.78     2640.32     42.01 o 
  -1  -8   3     3857.56     3891.66     67.75 o 
   0  -8   3      155.43      159.42      6.19 o 
   1  -8   3      841.72      828.08     13.56 o 
   2  -8   3     3258.90     3294.92     41.56 o 
   3  -8   3     2115.25     2153.48     28.44 o 
   4  -8   3       11.84       14.68      1.93 o 
   5  -8   3      371.10      348.99     22.10 o 
   6  -8   3      872.66      914.62     41.51 o 
   7  -8   3      546.66      571.46     32.01 o 
   8  -8   3       81.23       76.88     14.65 o 
   9  -8   3      829.91      829.13     22.48 o 
  10  -8   3      414.47      416.73     14.64 o 
  11  -8   3        0.11       -0.61      7.11 o 
 -13  -7   3       83.09       75.12      7.75 o 
 -12  -7   3       55.19       49.62      6.38 o 
 -11  -7   3      507.90      533.20     13.86 o 
 -10  -7   3      746.52      743.73     20.50 o 
  -9  -7   3        9.94        9.83      3.19 o 
  -8  -7   3      891.94      878.53     19.11 o 
  -7  -7   3     2208.01     2251.58     30.79 o 
  -6  -7   3      456.03      462.53      8.31 o 
  -5  -7   3     1115.21     1106.24     12.93 o 
  -4  -7   3     3399.27     3433.33     35.56 o 
  -3  -7   3     2216.77     2204.94     24.20 o 
  -2  -7   3       33.08       41.05      3.74 o 
  -1  -7   3     1270.01     1275.07     24.86 o 
   0  -7   3     2158.82     2217.36     40.17 o 
   1  -7   3      229.52      237.06      4.62 o 
   2  -7   3     1551.15     1590.14     18.85 o 
   3  -7   3     2671.16     2809.99     31.86 o 
   4  -7   3     3219.90     3228.10     43.90 o 
   5  -7   3       39.25       37.48      5.04 o 
   6  -7   3      781.33      824.51     29.06 o 
   7  -7   3     1516.81     1569.89     48.32 o 
   8  -7   3      414.53      378.45     26.06 o 
   9  -7   3      256.42      241.82      9.93 o 
  10  -7   3      894.49      901.14     25.27 o 
  11  -7   3      404.43      399.15     19.32 o 
 -13  -6   3      300.72      319.40     11.60 o 
 -12  -6   3       88.90       88.06      6.76 o 
 -11  -6   3       79.35       66.74      6.46 o 
 -10  -6   3     1164.51     1159.75     21.92 o 
  -9  -6   3      978.87      994.42     19.01 o 
  -8  -6   3      131.93      111.12      4.46 o 
  -7  -6   3     2430.21     2471.56     30.07 o 
  -6  -6   3     7051.94     6952.57     73.14 o 
  -5  -6   3     2106.27     2071.58     23.09 o 
  -4  -6   3      896.29      919.12     11.34 o 
  -3  -6   3     4410.18     4372.29     49.14 o 
  -2  -6   3     5566.77     5490.72     56.57 o 
  -1  -6   3      207.00      194.52      6.32 o 
   0  -6   3     2690.66     2648.23     35.85 o 
   1  -6   3     4609.46     4674.57     50.51 o 
   2  -6   3      406.45      439.57      6.47 o 
   3  -6   3      608.04      629.44      9.83 o 
   4  -6   3     3303.01     3461.27     46.66 o 
   5  -6   3     3330.32     3251.94     65.38 o 
   6  -6   3       69.59       60.11      6.20 o 
   7  -6   3     1403.14     1467.54     45.59 o 
   8  -6   3     1732.47     1751.40     40.67 o 
   9  -6   3      256.69      247.01     10.02 o 
  10  -6   3      219.92      216.79     17.82 o 
  11  -6   3      515.71      559.29     19.25 o 
  12  -6   3      288.93      290.26     15.63 o 
 -13  -5   3      139.17      142.59     16.00 o 
 -12  -5   3      369.30      367.09     13.70 o 
 -11  -5   3       94.25       86.30      6.12 o 
 -10  -5   3      137.43      135.41      6.99 o 
  -9  -5   3     1869.99     1849.82     30.17 o 
  -8  -5   3     1319.60     1294.37     19.65 o 
  -7  -5   3       57.28       52.33      2.95 o 
  -6  -5   3      511.67      533.96      7.74 o 
  -5  -5   3     3298.00     3386.53     33.62 o 
  -4  -5   3      196.20      185.26      3.76 o 
  -3  -5   3      885.92      928.49     12.23 o 
  -2  -5   3     7937.58     8016.77     95.53 o 
  -1  -5   3     5666.98     5565.77     95.70 o 
   0  -5   3      789.01      795.40     12.16 o 
   1  -5   3     2608.29     2571.15     30.89 o 
   2  -5   3     4718.97     4675.40     54.69 o 
   3  -5   3      565.97      531.73      8.00 o 
   4  -5   3     1869.77     1980.42     30.78 o 
   5  -5   3     5327.49     5414.09     88.05 o 
   6  -5   3     1511.71     1485.15     27.55 o 
   7  -5   3      340.40      314.50      8.32 o 
   8  -5   3     1285.11     1254.06     27.49 o 
   9  -5   3     1526.71     1441.56     30.96 o 
  10  -5   3      179.19      183.77     10.40 o 
  11  -5   3      197.54      204.30     11.37 o 
  12  -5   3      491.70      513.05     35.97 o 
 -13  -4   3       10.58        4.42      4.48 o 
 -12  -4   3      270.68      246.37     10.58 o 
 -11  -4   3      664.08      660.69     16.98 o 
 -10  -4   3      373.08      367.12     11.53 o 
  -9  -4   3      297.13      302.99     10.00 o 
  -8  -4   3     2256.55     2235.96     32.39 o 
  -7  -4   3      910.90      852.62     12.28 o 
  -6  -4   3        7.84        4.46      1.40 o 
  -5  -4   3     1430.13     1458.65     14.92 o 
  -4  -4   3     4664.18     4588.34     44.63 o 
  -3  -4   3      142.02      113.04      3.49 o 
  -2  -4   3     5219.19     5444.92     71.58 o 
  -1  -4   3    15866.83    15061.87    311.50 o 
   0  -4   3     1804.56     1854.98     28.99 o 
   1  -4   3      454.34      520.15      8.19 o 
   2  -4   3     2375.53     2236.10     31.29 o 
   3  -4   3     3873.08     3731.64     50.67 o 
   4  -4   3     2521.55     2734.28     37.27 o 
   5  -4   3     1372.82     1374.20     17.62 o 
   6  -4   3     5743.25     5837.70     64.15 o 
   7  -4   3     1363.70     1381.48     20.77 o 
   8  -4   3      221.00      204.82     11.40 o 
   9  -4   3      774.86      780.34     19.06 o 
  10  -4   3      948.39      932.21     18.63 o 
  11  -4   3       42.95       35.37      5.43 o 
  12  -4   3       90.81       89.04      5.47 o 
  13  -4   3      738.83      756.81     31.34 o 
 -13  -3   3      425.55      469.97     14.90 o 
 -12  -3   3        6.91       10.03      3.95 o 
 -11  -3   3      543.47      565.12     15.14 o 
 -10  -3   3     1154.31     1079.65     22.34 o 
  -9  -3   3      404.86      385.86     14.03 o 
  -8  -3   3      286.13      275.25      7.28 o 
  -7  -3   3     1670.51     1640.12     22.47 o 
  -6  -3   3      450.57      437.80      7.95 o 
  -5  -3   3     1231.24     1251.64     14.65 o 
  -4  -3   3     4483.48     4494.82     44.70 o 
  -3  -3   3    15275.23    15228.57    147.64 o 
  -2  -3   3     5025.95     5326.81     64.30 o 
  -1  -3   3     1500.75     1570.83     21.53 o 
   0  -3   3     3182.91     3075.56     46.66 o 
   1  -3   3    10899.20    10793.46    152.43 o 
   2  -3   3      213.14      227.02      5.36 o 
   3  -3   3     7003.00     7154.60     83.35 o 
   4  -3   3     7955.59     8056.38     93.84 o 
   5  -3   3     4772.37     5244.36     54.27 o 
   6  -3   3      805.88      780.95     12.32 o 
   7  -3   3     2526.43     2433.89     34.14 o 
   8  -3   3       33.07       49.73      4.30 o 
   9  -3   3      111.73      111.38      5.20 o 
  10  -3   3      945.65      907.97     18.66 o 
  11  -3   3      822.63      858.21     18.48 o 
  12  -3   3        1.62        1.59      2.85 o 
  13  -3   3      125.96      108.14      7.96 o 
 -13  -2   3      323.56      344.70     12.46 o 
 -12  -2   3      382.80      354.18     12.00 o 
 -11  -2   3        2.22       -0.43      2.96 o 
 -10  -2   3      569.52      573.91     14.41 o 
  -9  -2   3     2113.86     2042.48     35.39 o 
  -8  -2   3      146.23      157.94      6.17 o 
  -7  -2   3      245.98      247.57      6.05 o 
  -6  -2   3     1811.56     1836.68     24.00 o 
  -5  -2   3     1991.60     1999.22     24.07 o 
  -4  -2   3      437.23      503.61      7.49 o 
  -3  -2   3     3656.05     3670.08     40.90 o 
  -2  -2   3    12891.93    12938.86    153.40 o 
  -1  -2   3    28190.60    26377.43    399.68 o 
   0  -2   3    37619.82    30401.66    626.94 o 
   1  -2   3     7911.66     7719.62    124.08 o 
   2  -2   3     4700.21     4808.44     61.86 o 
   3  -2   3      582.65      604.13     11.30 o 
   4  -2   3    11445.12    11754.06    127.54 o 
   5  -2   3    10403.72    10526.76    133.52 o 
   6  -2   3      480.12      467.34      7.70 o 
   7  -2   3      979.35     1025.37     16.10 o 
   8  -2   3     3280.42     3148.14     43.61 o 
   9  -2   3      315.12      352.02      9.68 o 
  10  -2   3       12.06       17.87      3.16 o 
  11  -2   3      585.11      586.10     28.83 o 
  12  -2   3      434.66      405.69     12.28 o 
  13  -2   3      148.87      139.04      9.61 o 
 -13  -1   3        9.63        4.54      3.81 o 
 -12  -1   3      629.16      596.94     15.92 o 
 -11  -1   3      596.19      584.45     15.14 o 
 -10  -1   3       95.78       74.73      6.73 o 
  -9  -1   3     1070.36     1072.33     21.00 o 
  -8  -1   3     2426.94     2323.05     35.96 o 
  -7  -1   3      889.64      840.84     14.15 o 
  -6  -1   3     1162.39     1220.52     16.88 o 
  -5  -1   3     4514.34     4255.29     51.42 o 
  -4  -1   3     9524.15     9629.66    123.45 o 
  -3  -1   3      144.47      132.04      3.90 o 
  -2  -1   3     9804.37     9952.93    117.49 o 
  -1  -1   3     1802.14     1752.38     26.30 o 
   0  -1   3      284.95      309.50      5.93 o 
   1  -1   3     1257.64     1274.04     17.41 o 
   2  -1   3     8152.18     8283.73    112.37 o 
   3  -1   3     4398.67     4274.89     59.49 o 
   4  -1   3     6464.76     7305.81     87.52 o 
   5  -1   3     3572.88     3441.90     39.07 o 
   6  -1   3     2785.27     2636.14     30.16 o 
   7  -1   3      661.62      656.34     11.60 o 
   8  -1   3      789.09      776.35     14.76 o 
   9  -1   3     2419.44     2380.25     39.63 o 
  10  -1   3     1719.11     1675.83     30.39 o 
  11  -1   3       15.18        6.37      3.16 o 
  12  -1   3      589.49      562.41     15.14 o 
  13  -1   3      334.73      327.29     17.57 o 
 -13   0   3       17.97       17.79      5.68 o 
 -12   0   3      100.94       94.11      9.45 o 
 -11   0   3      924.68      929.18     23.58 o 
 -10   0   3      378.76      395.84     13.05 o 
  -9   0   3       94.43       93.27      5.34 o 
  -8   0   3     2349.57     2306.68     35.42 o 
  -7   0   3     4562.15     4525.95     58.62 o 
  -6   0   3      832.63      839.18     13.52 o 
  -5   0   3     4925.58     5191.82     65.24 o 
  -4   0   3    11666.29    11935.49    137.60 o 
  -3   0   3     2468.07     2423.60     33.83 o 
  -2   0   3     1882.91     2054.39     30.90 o 
  -1   0   3      685.64      739.37     34.79 o 
   0   0   3    15073.23    13456.48    210.85 o 
   1   0   3     4372.45     4417.69     82.11 o 
   2   0   3     2243.92     2183.37     29.06 o 
   3   0   3     5068.40     4998.68     64.51 o 
   4   0   3     3430.46     3452.87     42.45 o 
   5   0   3       22.88       15.72      1.43 o 
   6   0   3     1637.55     1560.32     19.10 o 
   7   0   3     2493.22     2365.78     32.54 o 
   8   0   3      408.12      368.23      8.99 o 
   9   0   3     1072.36     1048.15     20.74 o 
  10   0   3     2794.25     2677.61     44.94 o 
  11   0   3      988.27      965.79     20.92 o 
  12   0   3       34.08       28.45      4.52 o 
  13   0   3      516.59      527.58     15.41 o 
  14   0   3      471.13      498.20     18.99 o 
 -13   1   3      517.14      531.53     19.63 o 
 -12   1   3      172.23      164.32     10.09 o 
 -11   1   3      178.42      181.65      9.28 o 
 -10   1   3     1288.76     1258.44     27.97 o 
  -9   1   3      679.93      664.16     17.03 o 
  -8   1   3       33.19       28.57      3.65 o 
  -7   1   3     1835.26     1778.22     31.46 o 
  -6   1   3     4328.86     4381.82     61.65 o 
  -5   1   3      923.47      896.92     15.36 o 
  -4   1   3     4702.41     4878.40     62.85 o 
  -3   1   3     7510.96     7398.42    109.07 o 
  -2   1   3       91.87      122.56      4.12 o 
  -1   1   3      136.48      157.59      6.29 o 
   0   1   3     3533.95     3586.46     46.73 o 
   1   1   3     3543.10     3713.04     48.62 o 
   2   1   3      346.15      355.01      7.14 o 
   3   1   3      228.75      213.83      3.86 o 
   4   1   3     8129.04     8123.75     89.29 o 
   5   1   3     4011.32     4226.94     44.44 o 
   6   1   3      126.30      129.94      4.10 o 
   7   1   3      617.07      600.30      9.79 o 
   8   1   3     2692.84     2689.78     36.58 o 
   9   1   3      294.03      304.17     15.98 o 
  10   1   3      764.65      738.10     16.94 o 
  11   1   3     1675.06     1637.37     31.13 o 
  12   1   3      271.07      251.07     10.53 o 
  13   1   3      127.11      136.91      8.64 o 
  14   1   3      447.66      422.48     19.36 o 
 -13   2   3      269.77      229.71     12.16 o 
 -12   2   3      566.56      561.60     17.07 o 
 -11   2   3      190.33      173.02      8.78 o 
 -10   2   3      176.03      164.49     10.18 o 
  -9   2   3     1424.97     1409.21     29.41 o 
  -8   2   3     1381.18     1389.55     53.63 o 
  -7   2   3      196.66      185.07      6.55 o 
  -6   2   3     1907.24     1841.79     28.51 o 
  -5   2   3     5001.52     4869.92     65.30 o 
  -4   2   3      353.30      325.78      5.70 o 
  -3   2   3     8994.04     9256.87    119.58 o 
  -2   2   3    10022.09    10061.15    140.17 o 
  -1   2   3       50.50       43.64      2.80 o 
   0   2   3     2412.68     2569.73     51.92 o 
   1   2   3     6671.32     7281.23     85.75 o 
   2   2   3    22802.79    22763.71    293.38 o 
   3   2   3        7.37        4.50      0.95 o 
   4   2   3     7401.13     7611.78     83.91 o 
   5   2   3     7310.05     7577.72     77.84 o 
   6   2   3     1932.33     1889.05     23.85 o 
   7   2   3        7.53       11.14      2.03 o 
   8   2   3     1520.29     1519.00     22.65 o 
   9   2   3     2184.05     2197.33     33.36 o 
  10   2   3      145.82      120.69      5.80 o 
  11   2   3      582.66      566.36     13.13 o 
  12   2   3      628.35      627.96     16.71 o 
  13   2   3       80.65       72.33      5.92 o 
  14   2   3       20.00        3.75      5.14 o 
 -13   3   3        0.18        1.95      5.93 o 
 -12   3   3      345.61      359.90     12.74 o 
 -11   3   3      674.41      702.97     18.62 o 
 -10   3   3       88.75      100.69      7.06 o 
  -9   3   3      369.45      360.60     11.21 o 
  -8   3   3     2439.56     2392.87     47.16 o 
  -7   3   3     2765.65     2735.71     45.26 o 
  -6   3   3       27.90       24.07      2.42 o 
  -5   3   3     3275.14     3112.86     46.31 o 
  -4   3   3     6475.06     6519.62     67.58 o 
  -3   3   3      117.98      111.54      3.05 o 
  -2   3   3     7907.50     8125.16    102.37 o 
  -1   3   3    23591.74    23492.71    400.66 o 
   0   3   3    33115.89    31780.74    940.50 o 
   1   3   3     8707.19     9274.60    109.01 o 
   2   3   3     9875.59    10335.61    106.66 o 
   3   3   3    14067.00    14362.65    138.35 o 
   4   3   3       21.04       20.23      1.76 o 
   5   3   3     2080.96     2085.15     23.41 o 
   6   3   3     7937.95     7825.67     79.53 o 
   7   3   3     1810.36     1743.82     23.00 o 
   8   3   3      886.93      898.63     14.15 o 
   9   3   3     1263.12     1226.00     21.01 o 
  10   3   3      991.45      981.02     18.41 o 
  11   3   3       21.35       16.83      3.50 o 
  12   3   3      272.82      246.61      9.27 o 
  13   3   3      400.62      411.78     14.11 o 
  14   3   3      197.33      199.80     14.06 o 
 -12   4   3        9.67        5.16      4.75 o 
 -11   4   3      524.27      546.24     20.19 o 
 -10   4   3      913.39      939.74     21.66 o 
  -9   4   3       58.00       54.03      6.94 o 
  -8   4   3      622.52      597.25     14.57 o 
  -7   4   3     2321.74     2312.82     39.01 o 
  -6   4   3      640.51      641.97     12.18 o 
  -5   4   3        1.66        0.80      1.03 o 
  -4   4   3     4794.46     4888.50     55.48 o 
  -3   4   3     9984.63    10143.78    108.14 o 
  -2   4   3      152.91      142.58      3.90 o 
  -1   4   3      803.85      701.88     11.72 o 
   0   4   3    12209.84    12091.15    166.96 o 
   1   4   3      604.02      596.88      8.59 o 
   2   4   3     3066.92     3413.34     36.31 o 
   3   4   3     8071.27     8411.84     87.45 o 
   4   4   3    13029.72    13347.83    118.81 o 
   5   4   3        4.85        4.19      1.03 o 
   6   4   3     3787.55     3897.82     41.22 o 
   7   4   3     3769.54     3829.77     46.68 o 
   8   4   3      630.27      620.64     11.15 o 
   9   4   3      773.23      754.36     16.89 o 
  10   4   3     1332.31     1359.19     27.01 o 
  11   4   3     1016.07     1031.06     22.74 o 
  12   4   3        1.98        0.17      3.50 o 
  13   4   3      167.10      170.33     12.87 o 
  14   4   3      402.69      418.93     15.13 o 
 -12   5   3      149.80      162.23      7.77 o 
 -11   5   3       24.56       28.87      4.01 o 
 -10   5   3      583.08      612.27     15.42 o 
  -9   5   3     1013.73     1047.37     27.07 o 
  -8   5   3      112.72      108.03      5.50 o 
  -7   5   3      714.72      706.48     20.54 o 
  -6   5   3     4562.84     4489.75     64.73 o 
  -5   5   3      107.66      118.75      3.23 o 
  -4   5   3      393.62      393.59      6.19 o 
  -3   5   3     2444.94     2377.09     32.09 o 
  -2   5   3     6969.87     6990.19     87.81 o 
  -1   5   3     1637.08     1729.16     26.26 o 
   0   5   3     2614.00     2469.27     36.26 o 
   1   5   3     5430.51     5681.44     81.64 o 
   2   5   3      843.15      831.34     11.55 o 
   3   5   3     3539.41     3824.29     40.77 o 
   4   5   3     9080.71     9150.08     86.71 o 
   5   5   3     9754.84    10322.84     96.03 o 
   6   5   3      519.24      542.84      7.11 o 
   7   5   3      577.10      618.76      9.18 o 
   8   5   3     5641.01     5581.91     66.98 o 
   9   5   3      140.01      158.31      6.89 o 
  10   5   3      155.64      158.91      7.20 o 
  11   5   3      863.72      868.64     20.47 o 
  12   5   3      930.80      936.48     22.24 o 
  13   5   3        9.07        4.62      4.22 o 
  14   5   3       97.90       79.56     10.41 o 
 -12   6   3      290.93      349.42     18.43 o 
 -11   6   3      176.76      156.12     10.32 o 
 -10   6   3        0.77       -1.67      3.35 o 
  -9   6   3     1473.23     1597.09     40.29 o 
  -8   6   3      927.37      941.01     19.48 o 
  -7   6   3        3.42        2.82      1.89 o 
  -6   6   3     1054.97     1056.42     14.83 o 
  -5   6   3     3936.65     3980.50     46.32 o 
  -4   6   3      874.93      915.90     12.67 o 
  -3   6   3       32.46       55.24      2.15 o 
  -2   6   3     5599.66     5654.53     61.86 o 
  -1   6   3     2984.41     2785.88     34.20 o 
   0   6   3     3093.51     3411.23     75.76 o 
   1   6   3      107.41      114.73      4.60 o 
   2   6   3     6659.28     6658.82     69.67 o 
   3   6   3     1362.85     1350.82     15.66 o 
   4   6   3        4.25        4.20      1.08 o 
   5   6   3     2885.09     2821.27     27.47 o 
   6   6   3     3138.81     3081.42     31.80 o 
   7   6   3       67.46       65.14      3.02 o 
   8   6   3      662.53      667.19     11.82 o 
   9   6   3     3881.03     3806.10     55.25 o 
  10   6   3      559.79      571.66     13.40 o 
  11   6   3       56.63       53.47      4.98 o 
  12   6   3      803.07      816.61     20.49 o 
  13   6   3      286.02      276.35     12.43 o 
  14   6   3        4.11        0.68      4.74 o 
 -11   7   3      488.25      487.84     16.18 o 
 -10   7   3      202.00      224.88     11.54 o 
  -9   7   3        2.45        5.89      3.47 o 
  -8   7   3     1322.08     1336.01     71.26 o 
  -7   7   3     1421.76     1510.15     36.10 o 
  -6   7   3      440.54      435.18     12.80 o 
  -5   7   3     1792.58     1816.55     24.76 o 
  -4   7   3     1557.20     1611.74     19.95 o 
  -3   7   3     1727.57     1728.20     22.04 o 
  -2   7   3      505.36      506.35      7.56 o 
  -1   7   3    12314.16    12802.63    137.02 o 
   0   7   3     5529.11     5347.81     98.93 o 
   1   7   3      224.13      238.70      7.01 o 
   2   7   3     1399.02     1343.76     17.74 o 
   3   7   3     5832.25     6110.76     58.61 o 
   4   7   3     1115.63     1076.94     12.12 o 
   5   7   3       89.09      107.26      3.09 o 
   6   7   3     2571.64     2602.36     27.01 o 
   7   7   3     1249.45     1258.24     14.94 o 
   8   7   3       26.30       20.78      2.41 o 
   9   7   3      612.26      627.97     14.52 o 
  10   7   3      908.28      962.48     19.06 o 
  11   7   3      383.62      396.55     11.31 o 
  12   7   3       12.04        9.58      3.80 o 
  13   7   3      635.95      674.18     21.25 o 
  14   7   3      294.42      297.45     13.32 o 
 -11   8   3      142.49      174.71     11.58 o 
 -10   8   3      579.99      615.18     17.81 o 
  -9   8   3      508.63      517.40     15.21 o 
  -8   8   3       17.72       19.44      3.97 o 
  -7   8   3      782.14      790.95     20.70 o 
  -6   8   3      760.22      794.66     21.68 o 
  -5   8   3      721.05      735.14     14.59 o 
  -4   8   3     1087.24     1106.60     15.73 o 
  -3   8   3     3533.62     3535.39     36.17 o 
  -2   8   3      581.41      591.20      8.21 o 
  -1   8   3     2303.67     2377.83     27.62 o 
   0   8   3     8600.24     8704.88    136.80 o 
   1   8   3     2721.18     2734.43     47.37 o 
   2   8   3        9.82       10.18      1.60 o 
   3   8   3     1465.98     1454.24     19.92 o 
   4   8   3     6900.04     7124.28     63.14 o 
   5   8   3     2170.76     2301.76     22.75 o 
   6   8   3      135.74      143.78      3.81 o 
   7   8   3     1876.32     1914.69     22.39 o 
   8   8   3     1056.88     1080.08     15.54 o 
   9   8   3       82.39       86.67      4.68 o 
  10   8   3      377.72      365.27     10.59 o 
  11   8   3      754.29      751.34     22.05 o 
  12   8   3      215.21      206.73     10.53 o 
  13   8   3      127.48      115.90      9.75 o 
  14   8   3      345.47      352.49     15.54 o 
 -10   9   3      176.97      164.40     13.50 o 
  -9   9   3      735.72      796.44     20.57 o 
  -8   9   3      422.53      427.12     14.64 o 
  -7   9   3      153.62      154.77      9.95 o 
  -6   9   3     1539.47     1541.62     37.67 o 
  -5   9   3     1481.91     1543.19     30.44 o 
  -4   9   3      179.11      182.24      4.64 o 
  -3   9   3     1452.11     1504.56     18.08 o 
  -2   9   3     5982.20     6025.09     61.29 o 
  -1   9   3     1543.19     1559.11     22.59 o 
   0   9   3      535.36      534.20     10.07 o 
   1   9   3     3037.24     3217.02     74.80 o 
   2   9   3     1321.79     1333.29     18.55 o 
   3   9   3       22.35       26.09      2.56 o 
   4   9   3     2939.93     2972.27     31.42 o 
   5   9   3     4400.37     4414.09     44.83 o 
   6   9   3     1267.95     1311.71     18.53 o 
   7   9   3      223.28      219.02      7.85 o 
   8   9   3     1809.68     1794.37     39.99 o 
   9   9   3     1149.74     1184.60     27.49 o 
  10   9   3        1.62        2.23      2.86 o 
  11   9   3      304.01      279.02     15.71 o 
  12   9   3      638.73      648.52     25.56 o 
  13   9   3      134.52      128.73     13.20 o 
  14   9   3       30.13       20.23      8.52 o 
 -10  10   3       13.14       17.15      4.45 o 
  -9  10   3      340.78      345.85     14.97 o 
  -8  10   3      934.98     1025.08     32.07 o 
  -7  10   3      351.75      317.67     13.82 o 
  -6  10   3       56.38       52.04      7.33 o 
  -5  10   3     1898.09     1864.49     48.05 o 
  -4  10   3     1307.15     1302.43     23.97 o 
  -3  10   3      192.60      179.65      6.42 o 
  -2  10   3     1470.57     1462.90     21.07 o 
  -1  10   3     3934.80     3808.24     49.40 o 
   0  10   3      802.61      830.33     18.35 o 
   1  10   3       44.51       45.65      6.99 o 
   2  10   3     1399.44     1382.60     24.08 o 
   3  10   3      807.41      785.47     12.79 o 
   4  10   3       95.77       94.34      3.53 o 
   5  10   3     1328.58     1318.67     19.13 o 
   6  10   3     2243.26     2217.93     31.71 o 
   7  10   3       94.85       98.31      5.30 o 
   8  10   3      561.72      580.28     17.83 o 
   9  10   3     1148.37     1146.69     32.62 o 
  10  10   3      389.80      403.73     15.83 o 
  11  10   3        0.03        4.61      6.62 o 
  12  10   3      203.68      153.32     17.49 o 
  13  10   3      345.47      320.69     24.35 o 
  -9  11   3       13.96       11.30      4.36 o 
  -8  11   3      374.92      392.44     39.42 o 
  -7  11   3      837.12      887.46     69.44 o 
  -6  11   3      293.77      300.58     22.58 o 
  -5  11   3       80.08       83.16      6.50 o 
  -4  11   3     1660.03     1661.81     32.56 o 
  -3  11   3      883.34      907.29     15.71 o 
  -2  11   3       13.13        8.87      2.36 o 
  -1  11   3     1288.06     1261.65     21.12 o 
   0  11   3     2241.09     2178.12     38.68 o 
   1  11   3      727.08      773.05     16.73 o 
   2  11   3       89.55       89.73      6.66 o 
   3  11   3     1610.03     1566.82     23.71 o 
   4  11   3     1681.30     1690.79     25.52 o 
   5  11   3       69.14       64.33      4.21 o 
   6  11   3     1116.03     1101.43     18.15 o 
   7  11   3     1379.01     1319.28     29.15 o 
   8  11   3      407.72      405.78     10.98 o 
   9  11   3      132.28      131.59     12.59 o 
  10  11   3     1072.85     1068.31     43.33 o 
  11  11   3      321.85      276.38     14.59 o 
  12  11   3        0.20        6.12      5.11 o 
  13  11   3      132.41      134.74     12.46 o 
  -8  12   3       21.15       12.01     14.74 o 
  -7  12   3      301.12      324.05     13.32 o 
  -6  12   3      821.24      826.00     18.24 o 
  -5  12   3      164.82      167.78      7.82 o 
  -4  12   3      160.27      150.35      6.39 o 
  -3  12   3     1014.16     1017.95     18.60 o 
  -2  12   3      931.72      944.74     17.97 o 
  -1  12   3      290.46      268.99      7.92 o 
   0  12   3      856.87      848.43     20.18 o 
   1  12   3     2012.95     1994.66     40.04 o 
   2  12   3      593.18      564.24     15.65 o 
   3  12   3      671.14      641.50     14.76 o 
   4  12   3     2033.54     1990.80     31.82 o 
   5  12   3     1899.78     1880.71     30.64 o 
   6  12   3      224.40      213.77      6.83 o 
   7  12   3      328.47      323.80     14.52 o 
   8  12   3      649.99      647.61     17.67 o 
   9  12   3      203.87      191.08     20.22 o 
  10  12   3      199.20      178.52     11.32 o 
  11  12   3      470.51      480.73     43.17 o 
  12  12   3      117.03      100.70     10.11 o 
  13  12   3        6.63        6.14      5.22 o 
  -7  13   3        2.09        2.90      2.32 o 
  -6  13   3      140.81      136.14      6.22 o 
  -5  13   3      922.77      967.14     23.18 o 
  -4  13   3      169.22      165.25      7.40 o 
  -3  13   3      100.79       99.99      4.95 o 
  -2  13   3      813.70      850.06     18.20 o 
  -1  13   3     1106.49     1077.15     22.40 o 
   0  13   3       61.85       42.82      5.43 o 
   1  13   3     1045.31     1026.54     27.49 o 
   2  13   3     2488.72     2423.18     55.56 o 
   3  13   3     1349.33     1340.36     28.54 o 
   4  13   3     1002.53      941.13     19.59 o 
   5  13   3     1233.75     1194.27     28.65 o 
   6  13   3      882.10      875.87     19.29 o 
   7  13   3        1.91        2.93      3.34 o 
   8  13   3      511.75      519.55     15.48 o 
   9  13   3      674.48      655.32     22.70 o 
  10  13   3       97.34       92.91      9.25 o 
  11  13   3      117.78      108.76     10.04 o 
  12  13   3      371.74      350.42     24.42 o 
  -7  14   3      272.85      278.09      9.25 o 
  -6  14   3       16.20       18.79      3.40 o 
  -5  14   3      167.46      160.06     11.50 o 
  -4  14   3      734.05      717.04     19.49 o 
  -3  14   3      117.13      121.84      8.54 o 
  -2  14   3      352.57      351.21     10.33 o 
  -1  14   3      535.64      525.60     13.86 o 
   0  14   3     1179.22     1119.93     29.64 o 
   1  14   3       26.83       20.38      4.51 o 
   2  14   3      808.17      772.97     23.67 o 
   3  14   3     1209.75     1185.47     35.89 o 
   4  14   3      164.78      167.11      8.95 o 
   5  14   3      182.82      174.77      8.64 o 
   6  14   3      814.57      797.12     27.40 o 
   7  14   3      503.06      483.27     33.22 o 
   8  14   3       27.51       24.76      6.07 o 
   9  14   3      229.87      236.17     10.52 o 
  10  14   3      477.59      488.46     19.42 o 
  11  14   3      109.62      107.07      9.90 o 
  12  14   3       72.52       54.68     11.87 o 
  -6  15   3      239.94      256.43      9.72 o 
  -5  15   3       21.46       18.61      3.92 o 
  -4  15   3      353.02      365.36     13.02 o 
  -3  15   3      564.58      604.01     14.35 o 
  -2  15   3      109.17      110.37      6.49 o 
  -1  15   3      286.95      277.43      9.82 o 
   0  15   3      757.99      762.21     18.87 o 
   1  15   3      564.72      552.42     18.99 o 
   2  15   3        9.57        5.63      6.79 o 
   3  15   3      178.35      171.92      9.14 o 
   4  15   3      836.79      812.17     29.00 o 
   5  15   3       23.83       25.25      4.34 o 
   6  15   3      190.43      188.87      9.22 o 
   7  15   3      568.56      568.39     21.88 o 
   8  15   3      275.91      256.04     14.29 o 
   9  15   3        0.07        2.03      4.76 o 
  10  15   3      200.11      220.89     19.43 o 
  11  15   3      193.50      222.05     13.33 o 
  -5  16   3      196.70      212.31      9.90 o 
  -4  16   3        2.98        5.63      3.78 o 
  -3  16   3      317.63      304.68     18.89 o 
  -2  16   3      790.51      787.02     21.22 o 
  -1  16   3      222.79      238.24      9.40 o 
   0  16   3       55.81       62.86      6.59 o 
   1  16   3      403.47      366.76     16.02 o 
   2  16   3      211.93      191.97     13.10 o 
   3  16   3        8.01        5.29      3.55 o 
   4  16   3      304.67      305.33     12.32 o 
   5  16   3      367.45      336.38     11.69 o 
   6  16   3      123.58      105.91      9.78 o 
   7  16   3       28.09       23.38      6.78 o 
   8  16   3      357.07      327.48     16.80 o 
   9  16   3      132.25      126.86     11.57 o 
  10  16   3        2.06        9.43      8.90 o 
  -3  17   3        2.70       -1.78      3.82 o 
  -2  17   3      305.71      311.92     10.88 o 
  -1  17   3      483.27      471.53     20.65 o 
   0  17   3       74.31       83.38      7.02 o 
   1  17   3      142.83      153.77      9.47 o 
   2  17   3      469.44      481.79     15.60 o 
   3  17   3      168.81      161.58      9.62 o 
   4  17   3       16.78       14.22      4.69 o 
   5  17   3      317.63      297.34     12.97 o 
   6  17   3      342.17      365.89     12.86 o 
   7  17   3       89.57       90.36     10.31 o 
   8  17   3       51.31       38.90      8.25 o 
   9  17   3      166.80      174.35     13.94 o 
  -1  18   3      315.47      313.98     13.53 o 
   0  18   3      387.68      379.41     13.50 o 
   1  18   3       56.67       54.50      6.77 o 
   2  18   3      175.80      158.73      9.71 o 
   3  18   3      379.53      372.25     14.46 o 
   4  18   3      286.76      289.20     12.79 o 
   5  18   3        0.02       -0.53      4.25 o 
   6  18   3      167.85      189.91     12.00 o 
   7  18   3      228.02      229.26     19.33 o 
   8  18   3       27.84       21.90      7.52 o 
   1  19   3      231.72      235.37     12.88 o 
   2  19   3       34.66       32.48      4.98 o 
   3  19   3       48.44       47.68     10.37 o 
   4  19   3      234.86      251.62     18.65 o 
   5  19   3      158.48      158.22     11.33 o 
  -5 -17   4       66.57       62.62      7.87 o 
  -4 -17   4      144.62      131.58     10.34 o 
  -3 -17   4      262.41      264.29     16.66 o 
  -2 -17   4       91.00       71.36      9.69 o 
  -1 -17   4       19.31       24.11      6.57 o 
   0 -17   4      265.54      273.86     33.78 o 
   1 -17   4      164.90      148.50     11.82 o 
  -7 -16   4       13.78        7.72      5.99 o 
  -6 -16   4      163.40      160.54     13.42 o 
  -5 -16   4      158.38      154.63      9.55 o 
  -4 -16   4       14.00       15.00      7.17 o 
  -3 -16   4      139.99      135.04     15.41 o 
  -2 -16   4      328.21      344.81     33.61 o 
  -1 -16   4      164.54      140.15     11.78 o 
   0 -16   4       44.41       34.54      6.57 o 
   1 -16   4      301.13      287.33     14.23 o 
   2 -16   4      175.06      187.47     13.14 o 
   3 -16   4        0.16        3.36      4.36 o 
  -9 -15   4       99.80       88.02     14.68 o 
  -8 -15   4      236.16      257.86     15.02 o 
  -7 -15   4       59.65       57.12     16.81 o 
  -6 -15   4       68.94       74.32      9.66 o 
  -5 -15   4      303.62      312.80     11.70 o 
  -4 -15   4      252.01      248.80     15.61 o 
  -3 -15   4       14.11        9.02      7.54 o 
  -2 -15   4      223.83      212.04     13.40 o 
  -1 -15   4      505.15      508.45     27.74 o 
   0 -15   4      128.86      138.32     10.94 o 
   1 -15   4       79.41       76.86      8.05 o 
   2 -15   4      336.55      369.70     15.31 o 
   3 -15   4      380.83      380.08     15.05 o 
   4 -15   4       14.97        6.63      4.23 o 
   5 -15   4      187.78      209.60     10.50 o 
  -9 -14   4       35.81       40.65     11.34 o 
  -8 -14   4      109.42      114.75     10.92 o 
  -7 -14   4      278.16      299.15     19.91 o 
  -6 -14   4       13.89       17.31      6.43 o 
  -5 -14   4      151.16      143.92      8.51 o 
  -4 -14   4      579.65      608.74     18.79 o 
  -3 -14   4      642.47      645.79     25.46 o 
  -2 -14   4        2.46       -3.31      5.18 o 
  -1 -14   4      389.43      375.74     32.09 o 
   0 -14   4      522.15      527.54     19.22 o 
   1 -14   4       98.40       92.58      8.41 o 
   2 -14   4       68.27       59.66      8.80 o 
   3 -14   4      584.38      570.45     19.03 o 
   4 -14   4      357.40      395.33     14.60 o 
   5 -14   4        8.31        6.93      3.58 o 
   6 -14   4      131.22      134.42      7.92 o 
 -10 -13   4      202.34      216.88     29.82 o 
  -9 -13   4      338.83      342.01     17.48 o 
  -8 -13   4        0.06        5.59      4.98 o 
  -7 -13   4      340.20      362.54     16.79 o 
  -6 -13   4      555.40      567.82     21.59 o 
  -5 -13   4      248.39      237.51      9.57 o 
  -4 -13   4       98.58      105.43      8.24 o 
  -3 -13   4      781.02      792.76     25.72 o 
  -2 -13   4      559.55      570.39     20.18 o 
  -1 -13   4        2.79        3.05      3.90 o 
   0 -13   4      662.69      650.11     36.82 o 
   1 -13   4      824.65      825.12     42.16 o 
   2 -13   4      167.92      162.04      9.21 o 
   3 -13   4      130.04      122.57      8.54 o 
   4 -13   4      540.29      570.27     17.64 o 
   5 -13   4      292.74      290.14     11.40 o 
   6 -13   4        6.61        1.75      3.02 o 
   7 -13   4      251.08      271.99     10.21 o 
 -11 -12   4      149.36      125.55     16.55 o 
 -10 -12   4      142.22      104.71     10.15 o 
  -9 -12   4      303.92      323.40     15.52 o 
  -8 -12   4      516.79      537.36     23.76 o 
  -7 -12   4       21.96       32.68      5.06 o 
  -6 -12   4      364.86      368.20     16.12 o 
  -5 -12   4     1382.04     1422.56     27.86 o 
  -4 -12   4       97.43       87.16     15.37 o 
  -3 -12   4      307.67      274.86     20.81 o 
  -2 -12   4     1264.34     1307.86     49.61 o 
  -1 -12   4      545.98      524.59     18.30 o 
   0 -12   4        0.11        1.66      3.06 o 
   1 -12   4      844.10      818.13     23.43 o 
   2 -12   4     1033.22     1039.76     27.37 o 
   3 -12   4      513.81      491.70     15.91 o 
   4 -12   4      465.28      473.30     23.35 o 
   5 -12   4      417.92      443.90     14.67 o 
   6 -12   4      318.18      321.18     11.28 o 
   7 -12   4        1.91       -1.22      2.60 o 
   8 -12   4      282.82      257.32     11.64 o 
 -11 -11   4      315.04      315.00     23.31 o 
 -10 -11   4       27.82       40.89      8.60 o 
  -9 -11   4      182.14      181.14     11.94 o 
  -8 -11   4      683.91      695.85     23.52 o 
  -7 -11   4      733.65      754.62     22.12 o 
  -6 -11   4        4.34        9.30      3.82 o 
  -5 -11   4      479.86      464.07     12.75 o 
  -4 -11   4     2093.79     2088.85     42.36 o 
  -3 -11   4      317.23      322.48     11.57 o 
  -2 -11   4      177.09      175.89     10.45 o 
  -1 -11   4     1615.22     1678.08     40.99 o 
   0 -11   4     1715.50     1608.88     38.99 o 
   1 -11   4        2.56        3.54      2.92 o 
   2 -11   4      638.55      633.82     18.71 o 
   3 -11   4      791.71      766.55     21.05 o 
   4 -11   4      784.73      774.55     35.36 o 
   5 -11   4      843.82      797.64     20.86 o 
   6 -11   4      998.87      991.23     26.70 o 
   7 -11   4      326.67      325.85     10.89 o 
   8 -11   4       24.14       25.68      3.71 o 
   9 -11   4      223.90      235.20     12.97 o 
 -12 -10   4        8.65        4.36      8.68 o 
 -11 -10   4      187.63      162.59     17.97 o 
 -10 -10   4      665.65      657.20     22.48 o 
  -9 -10   4        7.07       -0.37      4.90 o 
  -8 -10   4       23.21       15.67      6.87 o 
  -7 -10   4      738.99      769.96     25.29 o 
  -6 -10   4      650.72      648.76     17.39 o 
  -5 -10   4       15.33       21.79      3.16 o 
  -4 -10   4      516.34      553.51     15.71 o 
  -3 -10   4     1971.71     1967.26     42.36 o 
  -2 -10   4      647.01      606.74     19.38 o 
  -1 -10   4      426.11      457.74     15.61 o 
   0 -10   4      997.10      983.87     26.00 o 
   1 -10   4      849.78      797.56     21.91 o 
   2 -10   4      122.22      121.22      7.49 o 
   3 -10   4     1752.55     1722.15     39.29 o 
   4 -10   4     2347.34     2254.94     39.75 o 
   5 -10   4       69.90       67.40      8.53 o 
   6 -10   4      254.74      246.71     14.15 o 
   7 -10   4      685.14      662.14     28.13 o 
   8 -10   4      522.77      523.99     18.99 o 
   9 -10   4       37.41       38.19      5.41 o 
  10 -10   4      312.94      335.86     14.72 o 
 -12  -9   4       45.28       59.26     13.52 o 
 -11  -9   4        0.43       -0.72      7.89 o 
 -10  -9   4      119.55      130.43     15.75 o 
  -9  -9   4      989.67      989.70     29.77 o 
  -8  -9   4      128.72      122.36      9.55 o 
  -7  -9   4       38.74       48.03      5.17 o 
  -6  -9   4      973.42      997.94     23.43 o 
  -5  -9   4      714.51      697.53     13.81 o 
  -4  -9   4       12.04       16.11      3.05 o 
  -3  -9   4     2192.72     2200.70     42.59 o 
  -2  -9   4     3195.71     3183.87     58.32 o 
  -1  -9   4      612.38      634.48     15.67 o 
   0  -9   4      550.80      565.48     14.18 o 
   1  -9   4     4332.22     4237.26    100.46 o 
   2  -9   4     1423.43     1448.85     28.54 o 
   3  -9   4      321.15      293.56      7.63 o 
   4  -9   4      816.92      860.26     18.68 o 
   5  -9   4     1598.35     1615.59     31.57 o 
   6  -9   4      253.57      275.08     10.17 o 
   7  -9   4      229.58      215.89     13.07 o 
   8  -9   4      898.30      868.78     23.29 o 
   9  -9   4      302.28      316.46     14.70 o 
  10  -9   4       11.25        2.40     12.37 o 
 -12  -8   4      264.81      247.53     21.52 o 
 -11  -8   4      243.60      266.17     16.61 o 
 -10  -8   4       20.06       27.09      7.77 o 
  -9  -8   4      364.37      394.16     14.41 o 
  -8  -8   4      740.84      733.77     19.68 o 
  -7  -8   4      323.62      327.00      9.74 o 
  -6  -8   4      181.33      186.81     10.29 o 
  -5  -8   4     2949.75     2956.65     39.70 o 
  -4  -8   4     1265.94     1246.43     20.58 o 
  -3  -8   4       46.69       50.76      4.02 o 
  -2  -8   4     1849.71     1985.93     33.04 o 
  -1  -8   4     2785.62     2895.57     56.61 o 
   0  -8   4     2418.67     2354.60     43.38 o 
   1  -8   4      400.35      408.38     11.13 o 
   2  -8   4     4291.73     4106.30     60.78 o 
   3  -8   4      775.91      781.76     19.50 o 
   4  -8   4        3.16        5.85      2.31 o 
   5  -8   4      533.31      547.93     11.80 o 
   6  -8   4     1134.08     1157.00     51.09 o 
   7  -8   4       80.77       84.29      5.41 o 
   8  -8   4      273.95      290.84     10.58 o 
   9  -8   4      863.54      921.20     39.19 o 
  10  -8   4      308.20      315.88     12.65 o 
  11  -8   4       23.09       29.73      5.76 o 
 -13  -7   4       97.16       81.71     11.27 o 
 -12  -7   4      115.29      104.69      9.99 o 
 -11  -7   4      623.54      692.82     22.00 o 
 -10  -7   4      460.56      470.86     16.81 o 
  -9  -7   4       93.36       67.94      7.13 o 
  -8  -7   4      725.07      723.50     16.99 o 
  -7  -7   4     2367.92     2393.98     40.08 o 
  -6  -7   4      332.46      340.05      8.10 o 
  -5  -7   4     1941.62     1900.98     25.26 o 
  -4  -7   4     3896.74     3926.90     47.46 o 
  -3  -7   4     1097.92     1120.25     13.46 o 
  -2  -7   4       44.38       53.41      5.46 o 
  -1  -7   4     3007.79     3127.63     48.84 o 
   0  -7   4     3633.84     3636.34     54.86 o 
   1  -7   4      406.50      416.91      7.90 o 
   2  -7   4     2205.35     2249.42     29.75 o 
   3  -7   4     4432.28     4411.68     51.29 o 
   4  -7   4     1753.36     1825.95     24.94 o 
   5  -7   4       14.43       10.59      1.92 o 
   6  -7   4      577.00      575.76     15.60 o 
   7  -7   4     1263.04     1260.71     30.13 o 
   8  -7   4      161.12      158.75      7.54 o 
   9  -7   4      412.43      438.59     18.92 o 
  10  -7   4      976.58     1044.62     28.58 o 
  11  -7   4      254.71      269.45     47.56 o 
 -13  -6   4      387.96      418.12     13.29 o 
 -12  -6   4       77.63       75.94      6.49 o 
 -11  -6   4      157.09      149.13      8.08 o 
 -10  -6   4      788.64      790.56     19.40 o 
  -9  -6   4      874.23      864.40     15.93 o 
  -8  -6   4        5.85        9.22      2.28 o 
  -7  -6   4     2497.40     2432.49     31.87 o 
  -6  -6   4     2728.37     2685.47     31.91 o 
  -5  -6   4       54.74       63.07      2.91 o 
  -4  -6   4     1453.54     1478.84     17.63 o 
  -3  -6   4     2605.83     2727.25     29.73 o 
  -2  -6   4     2238.24     2293.18     29.85 o 
  -1  -6   4      245.32      234.51      6.01 o 
   0  -6   4     3295.46     3331.59     45.05 o 
   1  -6   4     2860.08     2761.31     31.86 o 
   2  -6   4      306.77      285.49      4.99 o 
   3  -6   4     2300.44     2376.79     29.56 o 
   4  -6   4     4299.99     4382.55     52.49 o 
   5  -6   4     1378.25     1368.95     21.00 o 
   6  -6   4       21.20       13.54      2.09 o 
   7  -6   4     1264.52     1259.74     30.78 o 
   8  -6   4     2257.67     2203.99     50.19 o 
   9  -6   4      142.52      146.34      7.87 o 
  10  -6   4      307.46      295.00     12.36 o 
  11  -6   4      533.31      544.15     19.10 o 
  12  -6   4      280.72      295.03     16.12 o 
 -13  -5   4      229.21      232.60     12.21 o 
 -12  -5   4      372.61      335.16     17.72 o 
 -11  -5   4       30.43       21.46      3.80 o 
 -10  -5   4      636.73      615.57     12.99 o 
  -9  -5   4     1849.47     1856.73     27.98 o 
  -8  -5   4      819.14      807.11     13.87 o 
  -7  -5   4      366.16      358.28      7.36 o 
  -6  -5   4     3784.31     3705.70     42.44 o 
  -5  -5   4     3461.54     3369.70     34.91 o 
  -4  -5   4      157.44      148.04      3.64 o 
  -3  -5   4     1573.41     1599.00     19.73 o 
  -2  -5   4     2413.83     2391.13     27.76 o 
  -1  -5   4       19.86       40.26      3.12 o 
   0  -5   4      267.19      297.52      6.12 o 
   1  -5   4     1162.90     1159.65     15.09 o 
   2  -5   4     5480.84     5547.53     70.95 o 
   3  -5   4      253.97      270.32      4.94 o 
   4  -5   4     1378.58     1412.62     18.99 o 
   5  -5   4     3397.09     3428.09     41.79 o 
   6  -5   4     1034.27     1045.60     16.38 o 
   7  -5   4      178.65      186.93     13.34 o 
   8  -5   4     1756.28     1716.12     40.44 o 
   9  -5   4     2175.68     2095.65     53.31 o 
  10  -5   4       99.64       97.06      7.76 o 
  11  -5   4      210.57      194.08     11.01 o 
  12  -5   4      419.99      466.51     18.39 o 
 -13  -4   4        0.07       -3.15      5.95 o 
 -12  -4   4      207.70      221.43     10.59 o 
 -11  -4   4      433.61      449.43     13.71 o 
 -10  -4   4      193.68      180.15      7.66 o 
  -9  -4   4      722.20      687.93     14.62 o 
  -8  -4   4     1966.52     1991.27     29.61 o 
  -7  -4   4     2138.48     2106.44     25.84 o 
  -6  -4   4      158.44      143.75      4.47 o 
  -5  -4   4     1822.93     1847.30     19.94 o 
  -4  -4   4     3069.70     3089.28     32.14 o 
  -3  -4   4      612.37      633.62      9.20 o 
  -2  -4   4      259.58      237.76      5.11 o 
  -1  -4   4    17185.69    16775.89    484.74 o 
   0  -4   4     4980.65     4757.23     71.77 o 
   1  -4   4       70.65       76.61      2.30 o 
   2  -4   4     3072.27     2858.73     37.56 o 
   3  -4   4     1805.86     1698.10     23.24 o 
   4  -4   4      999.29     1043.83     14.30 o 
   5  -4   4     2020.19     1951.93     27.71 o 
   6  -4   4     3698.00     3801.16     45.85 o 
   7  -4   4      568.67      584.94     11.54 o 
   8  -4   4      512.51      474.94     18.19 o 
   9  -4   4     1183.57     1179.29     23.99 o 
  10  -4   4      715.26      722.47     26.05 o 
  11  -4   4       10.54       11.67      3.23 o 
  12  -4   4       28.89       23.66      7.04 o 
  13  -4   4      691.63      775.62     31.76 o 
 -13  -3   4      265.53      276.09     13.05 o 
 -12  -3   4        1.41       -2.02      4.16 o 
 -11  -3   4      395.66      401.11     12.67 o 
 -10  -3   4      863.68      838.19     19.09 o 
  -9  -3   4      386.88      352.34     10.71 o 
  -8  -3   4      191.02      193.91      6.40 o 
  -7  -3   4      842.42      811.43     13.24 o 
  -6  -3   4      246.90      244.98      6.37 o 
  -5  -3   4      159.37      185.82      3.63 o 
  -4  -3   4     6614.74     6793.96     70.15 o 
  -3  -3   4    10522.73    10556.65    124.79 o 
  -2  -3   4     2863.73     3194.81     39.64 o 
  -1  -3   4     9323.82     9709.29    115.51 o 
   0  -3   4    20305.53    19215.21    258.46 o 
   1  -3   4     3272.45     3287.91     47.94 o 
   2  -3   4     1002.50     1093.71     18.59 o 
   3  -3   4    11249.68    11290.64    142.06 o 
   4  -3   4     6297.70     6348.21     66.87 o 
   5  -3   4     1159.51     1265.14     15.84 o 
   6  -3   4     1839.81     1827.83     25.19 o 
   7  -3   4     3150.54     3143.95     45.70 o 
   8  -3   4       97.28      101.44      4.42 o 
   9  -3   4       40.96       36.98      4.28 o 
  10  -3   4      792.23      761.78     16.50 o 
  11  -3   4      645.76      671.24     17.03 o 
  12  -3   4        3.30        2.17      3.11 o 
  13  -3   4      108.15      117.84      8.21 o 
 -13  -2   4      282.48      287.27     12.73 o 
 -12  -2   4      286.36      305.59     15.32 o 
 -11  -2   4        3.02        0.62      3.13 o 
 -10  -2   4      513.88      526.20     13.85 o 
  -9  -2   4     2513.97     2385.71     40.63 o 
  -8  -2   4      426.88      387.16      9.87 o 
  -7  -2   4      430.38      413.38      8.89 o 
  -6  -2   4     2592.55     2576.92     32.49 o 
  -5  -2   4     1035.09      934.01     11.94 o 
  -4  -2   4       18.97       20.82      1.34 o 
  -3  -2   4     7922.24     8115.81     95.59 o 
  -2  -2   4    16251.18    16237.82    197.17 o 
  -1  -2   4    10306.60    11008.56    121.44 o 
   0  -2   4    18303.92    16983.29    198.97 o 
   1  -2   4    10017.22     9647.99    156.34 o 
   2  -2   4     2458.66     2438.81     36.53 o 
   3  -2   4      273.93      263.56      5.62 o 
   4  -2   4     7836.24     7921.96     85.37 o 
   5  -2   4     9146.34     9417.42    117.96 o 
   6  -2   4      367.83      349.78      6.80 o 
   7  -2   4      501.59      550.07     10.26 o 
   8  -2   4     1656.45     1638.70     26.41 o 
   9  -2   4      172.34      180.45      6.85 o 
  10  -2   4       65.48       74.71      5.17 o 
  11  -2   4      856.01      867.74     19.11 o 
  12  -2   4      330.28      326.18     10.86 o 
  13  -2   4       71.98       87.14      7.72 o 
 -13  -1   4       68.97       63.23     12.32 o 
 -12  -1   4      579.66      612.89     19.30 o 
 -11  -1   4      275.41      265.97      9.83 o 
 -10  -1   4      126.65      124.55      6.99 o 
  -9  -1   4      944.48      952.68     19.54 o 
  -8  -1   4     2536.43     2464.83     38.05 o 
  -7  -1   4      218.20      213.46      7.12 o 
  -6  -1   4     1487.18     1496.39     23.28 o 
  -5  -1   4     2339.06     2254.67     28.37 o 
  -4  -1   4     4850.68     4879.10     51.29 o 
  -3  -1   4      264.88      266.33      4.36 o 
  -2  -1   4     8297.18     8374.06    104.78 o 
  -1  -1   4     3116.15     2943.20     36.36 o 
   0  -1   4     1730.80     1786.58     28.72 o 
   1  -1   4      843.78      935.51     15.16 o 
   2  -1   4    17307.07    17443.09    233.95 o 
   3  -1   4     2043.62     2172.55     29.64 o 
   4  -1   4      992.52     1083.13     13.59 o 
   5  -1   4     5308.45     5337.77     55.47 o 
   6  -1   4     3641.99     3608.66     42.93 o 
   7  -1   4        1.14        3.93      1.65 o 
   8  -1   4     1908.13     1846.97     29.39 o 
   9  -1   4     3041.80     2843.68     46.39 o 
  10  -1   4      954.49      886.89     19.29 o 
  11  -1   4       59.99       59.67      5.38 o 
  12  -1   4      737.58      717.70     17.61 o 
  13  -1   4      377.69      353.76     19.42 o 
 -13   0   4       11.23        8.15      5.31 o 
 -12   0   4      103.02       95.27      8.32 o 
 -11   0   4      593.97      611.80     15.43 o 
 -10   0   4      270.78      256.58      8.92 o 
  -9   0   4      147.34      116.83     10.96 o 
  -8   0   4     2591.81     2588.30     42.27 o 
  -7   0   4     2571.96     2601.82     39.19 o 
  -6   0   4       23.45       26.56      2.35 o 
  -5   0   4     1599.31     1572.78     22.28 o 
  -4   0   4     8552.14     8480.98    100.04 o 
  -3   0   4     4439.68     4452.47     60.67 o 
  -2   0   4      313.40      311.09      5.67 o 
  -1   0   4     7140.38     7140.41     92.71 o 
   0   0   4      368.63      309.54      8.60 o 
   1   0   4      242.45      256.08      7.76 o 
   2   0   4     2667.40     2697.14     39.36 o 
   3   0   4    10055.79    10385.56    131.68 o 
   4   0   4     1084.36     1058.45     16.18 o 
   5   0   4        7.21       10.65      1.61 o 
   6   0   4     4542.09     4527.26     49.77 o 
   7   0   4     4833.24     4602.96     59.32 o 
   8   0   4       35.10       36.33      3.29 o 
   9   0   4     1340.80     1287.97     24.11 o 
  10   0   4     2416.87     2286.28     39.46 o 
  11   0   4      936.30      918.64     20.19 o 
  12   0   4       48.49       38.65      7.21 o 
  13   0   4      555.92      551.49     15.79 o 
  14   0   4      227.78      226.01     13.07 o 
 -13   1   4      320.05      312.81     14.96 o 
 -12   1   4      123.89      120.56      8.92 o 
 -11   1   4      187.97      175.13      9.52 o 
 -10   1   4     1366.08     1321.10     29.37 o 
  -9   1   4      539.99      523.67     15.91 o 
  -8   1   4       73.78       71.63      5.41 o 
  -7   1   4     1933.90     1949.43     34.27 o 
  -6   1   4     3627.16     3684.97     48.03 o 
  -5   1   4      199.81      169.45      4.71 o 
  -4   1   4     6699.17     6857.95     87.32 o 
  -3   1   4     9315.91     9664.91    137.18 o 
  -2   1   4      233.77      232.27      5.26 o 
  -1   1   4       12.18        9.21      1.13 o 
   0   1   4    13358.68    12854.41    244.51 o 
   1   1   4      531.79      517.85      7.87 o 
   2   1   4      721.57      744.38     10.44 o 
   3   1   4      545.06      538.57      9.11 o 
   4   1   4     4765.82     4644.19     55.88 o 
   5   1   4     1100.38     1103.22     14.66 o 
   6   1   4       12.85       13.56      1.56 o 
   7   1   4     2214.98     2149.66     29.46 o 
   8   1   4     1890.05     1915.41     30.07 o 
   9   1   4       38.30       51.72      5.93 o 
  10   1   4      457.34      437.61     14.54 o 
  11   1   4     1760.72     1781.87     33.23 o 
  12   1   4      265.66      234.89     13.36 o 
  13   1   4      127.00      102.38      7.68 o 
  14   1   4      374.93      349.97     16.06 o 
 -13   2   4      280.12      292.57     14.05 o 
 -12   2   4      749.32      763.46     30.77 o 
 -11   2   4      117.08      121.52      8.29 o 
 -10   2   4      748.94      731.68     19.07 o 
  -9   2   4     1778.40     1825.87     65.87 o 
  -8   2   4     1368.11     1273.23     26.79 o 
  -7   2   4       13.75       11.80      2.49 o 
  -6   2   4     5212.01     5126.88     71.70 o 
  -5   2   4     3790.15     3723.88     47.71 o 
  -4   2   4        3.61        2.55      1.06 o 
  -3   2   4     3926.66     3985.27     57.09 o 
  -2   2   4     8721.11     8783.73    131.36 o 
  -1   2   4     5546.74     5457.23     69.95 o 
   0   2   4      119.32      128.39      4.53 o 
   1   2   4     9293.88     9638.33    105.77 o 
   2   2   4     8642.23     8708.59     95.67 o 
   3   2   4     2627.83     2816.97     34.89 o 
   4   2   4     3301.01     3348.51     41.11 o 
   5   2   4     6127.63     5977.39     66.03 o 
   6   2   4     1183.04     1206.56     15.53 o 
   7   2   4        3.40        1.84      1.51 o 
   8   2   4     2275.30     2277.26     31.88 o 
   9   2   4     2138.99     2069.95     31.73 o 
  10   2   4      121.07      115.07      6.83 o 
  11   2   4      828.16      831.86     16.74 o 
  12   2   4      684.86      708.13     15.81 o 
  13   2   4      136.01      133.14     12.24 o 
  14   2   4       38.58       36.07      7.30 o 
 -12   3   4      480.21      482.78     15.52 o 
 -11   3   4      518.74      565.28     16.43 o 
 -10   3   4        6.20       10.72      3.54 o 
  -9   3   4      552.02      547.35     14.97 o 
  -8   3   4     2374.85     2362.49     44.39 o 
  -7   3   4     1605.32     1637.09     29.50 o 
  -6   3   4      431.97      403.68     12.77 o 
  -5   3   4     2328.81     2324.70     31.13 o 
  -4   3   4     1128.89     1033.78     21.04 o 
  -3   3   4        3.89       15.49      2.23 o 
  -2   3   4     6969.71     7202.00    117.11 o 
  -1   3   4    12469.51    12369.92    186.34 o 
   0   3   4      137.19      108.64      2.64 o 
   1   3   4     2934.11     3061.85     35.11 o 
   2   3   4    13592.26    14382.68    158.79 o 
   3   3   4     7886.62     8033.18     78.41 o 
   4   3   4      393.76      425.93      6.02 o 
   5   3   4     4923.40     4992.12     52.51 o 
   6   3   4     4719.23     4735.02     52.49 o 
   7   3   4     2519.29     2474.89     31.50 o 
   8   3   4      644.32      632.04     11.10 o 
   9   3   4     2545.18     2471.82     37.14 o 
  10   3   4      880.31      845.77     16.64 o 
  11   3   4        0.19       -1.38      2.99 o 
  12   3   4      358.56      361.61     12.43 o 
  13   3   4      512.96      518.80     21.86 o 
  14   3   4      105.30       99.11     10.36 o 
 -12   4   4       43.74       41.32      5.74 o 
 -11   4   4      374.70      363.75     15.75 o 
 -10   4   4      688.61      671.59     17.43 o 
  -9   4   4        4.92        0.32      2.61 o 
  -8   4   4      755.58      744.59     17.56 o 
  -7   4   4     1108.61     1105.47     23.02 o 
  -6   4   4      441.23      405.62     10.01 o 
  -5   4   4        4.80        5.05      1.37 o 
  -4   4   4     6726.95     6856.88     71.92 o 
  -3   4   4     4601.42     4456.19     48.29 o 
  -2   4   4       23.17       17.08      1.64 o 
  -1   4   4     1153.84     1073.12     17.30 o 
   0   4   4    24406.00    24045.71    480.01 o 
   1   4   4    14673.29    15055.05    261.11 o 
   2   4   4      620.28      645.11      7.82 o 
   3   4   4    16303.86    16661.46    171.84 o 
   4   4   4     9445.14     9717.87     91.31 o 
   5   4   4       66.71       77.11      2.39 o 
   6   4   4     3611.47     3719.47     39.51 o 
   7   4   4     3068.73     3063.34     38.25 o 
   8   4   4     1565.96     1596.20     22.35 o 
   9   4   4     1596.65     1549.06     28.61 o 
  10   4   4     1571.40     1513.79     28.92 o 
  11   4   4      454.93      478.54     13.96 o 
  12   4   4       17.46       14.56      4.33 o 
  13   4   4      187.84      176.91     10.28 o 
  14   4   4      281.00      244.16     12.13 o 
 -12   5   4       89.55       74.70     11.24 o 
 -11   5   4       54.53       49.05      5.04 o 
 -10   5   4      555.29      575.19     15.34 o 
  -9   5   4      824.49      871.65     19.96 o 
  -8   5   4      287.22      285.03      9.37 o 
  -7   5   4      162.90      147.71      6.26 o 
  -6   5   4     5243.13     5102.29     79.44 o 
  -5   5   4      166.06      179.77      4.61 o 
  -4   5   4       33.74       43.58      1.88 o 
  -3   5   4     3801.82     3783.60     43.84 o 
  -2   5   4     7009.63     7241.80     85.48 o 
  -1   5   4    11519.66    12799.39    165.19 o 
   0   5   4      222.91      212.63      5.12 o 
   1   5   4     9945.15     9714.83    127.00 o 
   2   5   4      870.30      926.94     11.27 o 
   3   5   4    12818.21    14120.33    145.84 o 
   4   5   4     5648.11     5558.74     53.28 o 
   5   5   4     3130.50     3135.72     31.46 o 
   6   5   4       12.09        7.56      1.23 o 
   7   5   4     1583.23     1535.70     19.57 o 
   8   5   4     3146.26     3162.04     40.07 o 
   9   5   4        5.20        4.04      2.53 o 
  10   5   4      366.32      360.15     10.03 o 
  11   5   4     1049.58     1019.57     24.34 o 
  12   5   4      555.13      584.51     16.67 o 
  13   5   4        0.09       -1.96      3.87 o 
  14   5   4       90.37       88.46      8.51 o 
 -11   6   4      113.96      127.05     12.71 o 
 -10   6   4       28.30       22.00      3.35 o 
  -9   6   4     1014.52     1098.34     23.32 o 
  -8   6   4     1046.51     1072.98     22.48 o 
  -7   6   4      284.08      299.75      8.73 o 
  -6   6   4     1265.87     1268.02     19.77 o 
  -5   6   4     6585.67     6547.29     68.97 o 
  -4   6   4     1032.78     1048.55     12.85 o 
  -3   6   4      329.99      316.24      5.36 o 
  -2   6   4     6099.04     6355.15     69.73 o 
  -1   6   4     1724.70     1578.56     20.72 o 
   0   6   4       37.09       54.48      2.29 o 
   1   6   4     9840.49    10175.49    108.99 o 
   2   6   4     4789.06     4802.40     62.03 o 
   3   6   4      186.40      145.07      3.18 o 
   4   6   4     1619.37     1758.56     18.50 o 
   5   6   4     6287.96     6499.36     62.38 o 
   6   6   4     1067.00     1092.98     12.34 o 
   7   6   4      207.24      194.83      5.40 o 
   8   6   4      169.70      158.55      7.80 o 
   9   6   4     2889.62     2868.13     43.13 o 
  10   6   4      798.66      759.18     16.00 o 
  11   6   4      135.35      136.30      7.40 o 
  12   6   4      723.47      775.63     26.64 o 
  13   6   4      306.43      313.61     12.40 o 
  14   6   4       24.85       14.98      5.38 o 
 -11   7   4      391.14      406.79     16.72 o 
 -10   7   4       82.32       79.25      8.02 o 
  -9   7   4       28.54       25.13      5.04 o 
  -8   7   4     1468.77     1506.72     38.19 o 
  -7   7   4     1312.49     1332.64     21.58 o 
  -6   7   4       48.56       42.32      3.46 o 
  -5   7   4     2635.71     2620.53     31.26 o 
  -4   7   4     2746.50     2777.31     30.54 o 
  -3   7   4     1566.74     1604.56     19.11 o 
  -2   7   4      964.00      982.53     13.24 o 
  -1   7   4     6168.67     6084.14     99.67 o 
   0   7   4     2236.36     2187.18     37.51 o 
   1   7   4      388.49      390.83      6.84 o 
   2   7   4      930.52      915.59     11.37 o 
   3   7   4     6394.51     6576.59     62.36 o 
   4   7   4     3833.34     3928.66     38.57 o 
   5   7   4       41.11       39.53      2.18 o 
   6   7   4     1737.70     1761.15     18.46 o 
   7   7   4      992.93     1044.18     12.88 o 
   8   7   4      351.29      351.82      7.21 o 
   9   7   4     1606.66     1619.63     26.94 o 
  10   7   4     1741.82     1711.28     28.93 o 
  11   7   4      337.36      326.96     24.16 o 
  12   7   4       19.15        6.38      3.80 o 
  13   7   4      505.30      509.79     14.44 o 
  14   7   4      214.53      201.26     11.73 o 
 -11   8   4      211.02      252.13     14.43 o 
 -10   8   4      619.10      676.07     21.98 o 
  -9   8   4      235.35      249.18     11.93 o 
  -8   8   4      295.21      298.28     12.25 o 
  -7   8   4      904.40      969.33     25.48 o 
  -6   8   4      663.79      685.36     14.78 o 
  -5   8   4       89.89       95.81      4.36 o 
  -4   8   4     1531.23     1555.68     18.84 o 
  -3   8   4     2521.16     2489.01     28.51 o 
  -2   8   4      553.32      530.35      8.22 o 
  -1   8   4     1465.40     1423.73     20.73 o 
   0   8   4     4444.86     4395.21     60.87 o 
   1   8   4     3863.86     3916.98     52.93 o 
   2   8   4      661.31      648.96      9.65 o 
   3   8   4     2932.47     2858.26     30.09 o 
   4   8   4     4160.52     4258.11     39.42 o 
   5   8   4     2613.66     2675.54     26.72 o 
   6   8   4      249.45      258.38      5.19 o 
   7   8   4     3377.65     3417.54     35.37 o 
   8   8   4     1672.88     1676.88     27.74 o 
   9   8   4        1.47       -0.94      2.18 o 
  10   8   4      903.63      912.64     24.93 o 
  11   8   4     1064.73     1086.06     21.51 o 
  12   8   4      172.32      180.63      9.02 o 
  13   8   4      289.50      289.32     13.47 o 
  14   8   4      482.69      515.33     29.94 o 
 -10   9   4      235.56      252.86     20.43 o 
  -9   9   4      852.80      891.25     22.78 o 
  -8   9   4      279.36      280.44     21.30 o 
  -7   9   4       70.49       74.59      5.59 o 
  -6   9   4      491.94      520.33     12.81 o 
  -5   9   4      803.40      789.85     15.36 o 
  -4   9   4        4.17        2.23      1.12 o 
  -3   9   4     1780.13     1741.91     20.90 o 
  -2   9   4     3218.43     3228.35     36.35 o 
  -1   9   4      611.37      608.79     10.33 o 
   0   9   4     1131.33     1085.88     30.14 o 
   1   9   4     3918.03     3962.41     70.25 o 
   2   9   4     1538.40     1569.89     19.98 o 
   3   9   4       45.36       57.05      2.89 o 
   4   9   4     2056.47     2053.05     23.49 o 
   5   9   4     4488.90     4586.00     46.52 o 
   6   9   4     1315.82     1315.98     16.63 o 
   7   9   4     1431.95     1415.29     24.12 o 
   8   9   4     1181.51     1194.72     24.57 o 
   9   9   4      497.65      503.44     24.38 o 
  10   9   4        0.03        2.14      4.50 o 
  11   9   4      610.56      592.39     23.34 o 
  12   9   4      507.41      553.98     23.34 o 
  13   9   4       14.12       17.33      7.46 o 
  14   9   4       88.00       67.09     10.77 o 
 -10  10   4        5.13        5.39      4.43 o 
  -9  10   4      291.28      296.85     14.78 o 
  -8  10   4      903.16      961.54     28.65 o 
  -7  10   4      276.95      273.43     12.36 o 
  -6  10   4      226.05      242.22     14.64 o 
  -5  10   4     1614.06     1698.52     33.06 o 
  -4  10   4     1235.28     1234.46     16.55 o 
  -3  10   4        8.24       10.71      1.77 o 
  -2  10   4     2256.50     2174.90     30.07 o 
  -1  10   4     3073.07     3102.70     41.21 o 
   0  10   4      375.96      385.71      8.05 o 
   1  10   4      871.13      858.11     14.87 o 
   2  10   4     1260.36     1333.08     18.95 o 
   3  10   4      843.79      834.70     13.51 o 
   4  10   4       24.98       23.14      2.24 o 
   5  10   4     2170.18     2140.39     28.61 o 
   6  10   4     2995.09     2996.11     36.24 o 
   7  10   4      146.30      152.55      6.81 o 
   8  10   4      337.02      323.65     10.01 o 
   9  10   4      832.94      835.71     35.34 o 
  10  10   4      505.30      543.85     56.18 o 
  11  10   4        4.33        5.29      7.21 o 
  12  10   4      249.87      241.67     19.71 o 
  13  10   4      290.63      238.56     21.15 o 
  -9  11   4        0.15       -1.44      8.50 o 
  -8  11   4      618.33      649.58     21.23 o 
  -7  11   4     1070.37     1082.27     32.35 o 
  -6  11   4      252.14      276.66     12.16 o 
  -5  11   4      240.78      247.60     15.18 o 
  -4  11   4     1603.72     1633.49     23.61 o 
  -3  11   4     2032.64     2033.32     31.37 o 
  -2  11   4       80.46       79.14      4.12 o 
  -1  11   4     1959.17     1884.51     29.61 o 
   0  11   4     1720.30     1787.38     28.57 o 
   1  11   4      386.66      385.89     10.72 o 
   2  11   4      153.13      161.43      7.13 o 
   3  11   4     1736.83     1752.04     26.12 o 
   4  11   4      904.85      827.07     14.67 o 
   5  11   4        1.70        5.76      1.89 o 
   6  11   4      774.47      790.46     13.57 o 
   7  11   4      796.02      797.12     16.01 o 
   8  11   4      212.67      215.00      7.40 o 
   9  11   4      355.55      366.06     15.40 o 
  10  11   4      712.60      706.75     74.40 o 
  11  11   4      411.89      371.56     24.03 o 
  12  11   4        8.19       -3.17      6.79 o 
  13  11   4      114.20       91.41     15.70 o 
  -8  12   4        0.05        3.77      6.78 o 
  -7  12   4      370.52      378.01     17.15 o 
  -6  12   4      631.24      654.06     32.82 o 
  -5  12   4       87.67       88.62      5.20 o 
  -4  12   4      204.40      214.07     18.38 o 
  -3  12   4     1323.50     1300.99     23.00 o 
  -2  12   4     1368.61     1304.41     23.43 o 
  -1  12   4       69.19       56.80      4.17 o 
   0  12   4     1159.69     1087.29     20.81 o 
   1  12   4     1622.45     1572.76     33.03 o 
   2  12   4      675.97      669.06     22.81 o 
   3  12   4     1711.91     1684.92     30.52 o 
   4  12   4     1957.73     1929.36     31.05 o 
   5  12   4      920.03      908.26     17.57 o 
   6  12   4        2.43        1.91      2.32 o 
   7  12   4     1379.87     1376.82     30.38 o 
   8  12   4      884.57      872.72     21.64 o 
   9  12   4       35.57       29.31      4.93 o 
  10  12   4      282.86      276.80     11.32 o 
  11  12   4      570.26      613.27     22.59 o 
  12  12   4      192.75      179.04     12.89 o 
  13  12   4        0.11       -5.63      4.62 o 
  -8  13   4      165.61      154.21      9.79 o 
  -7  13   4        0.04       -0.59      3.71 o 
  -6  13   4       87.50       94.67     10.80 o 
  -5  13   4      862.26      873.55     20.37 o 
  -4  13   4       89.90       82.67      6.67 o 
  -3  13   4      305.88      312.41      8.55 o 
  -2  13   4     1104.88     1073.82     20.51 o 
  -1  13   4     1090.30     1095.08     21.40 o 
   0  13   4        2.68        0.67      2.38 o 
   1  13   4     1282.10     1236.64     27.91 o 
   2  13   4     1964.83     1966.37     40.63 o 
   3  13   4     1260.14     1279.48     24.88 o 
   4  13   4     1514.80     1512.46     25.80 o 
   5  13   4     1843.52     1859.15     34.42 o 
   6  13   4     1126.57     1100.59     20.85 o 
   7  13   4        2.05       -1.63      3.09 o 
   8  13   4      332.73      344.72     12.16 o 
   9  13   4      503.29      504.86     19.36 o 
  10  13   4       34.09       22.32      6.10 o 
  11  13   4       96.73       91.18      9.21 o 
  12  13   4      351.40      307.95     22.92 o 
  -7  14   4      239.13      238.52      8.92 o 
  -6  14   4        1.48        2.40      2.71 o 
  -5  14   4      180.86      179.82      8.35 o 
  -4  14   4      719.99      759.12     40.45 o 
  -3  14   4       94.25      103.72      6.45 o 
  -2  14   4      340.90      338.18     10.34 o 
  -1  14   4      587.74      609.59     15.28 o 
   0  14   4      902.88      892.23     20.36 o 
   1  14   4      104.47      102.25     10.98 o 
   2  14   4     1106.17     1092.87     24.38 o 
   3  14   4     1174.55     1124.76     36.57 o 
   4  14   4      344.63      342.73     12.01 o 
   5  14   4      284.34      283.86      9.86 o 
   6  14   4      697.27      696.60     16.96 o 
   7  14   4      186.36      174.51     11.68 o 
   8  14   4       71.98       61.17      7.94 o 
   9  14   4      333.81      336.32     12.47 o 
  10  14   4      390.99      408.61     17.56 o 
  11  14   4       23.69       31.48     12.47 o 
  12  14   4       83.54       81.04     13.87 o 
  -6  15   4      255.76      265.72     10.14 o 
  -5  15   4        0.37        2.61      3.16 o 
  -4  15   4      317.85      333.15     12.52 o 
  -3  15   4      483.24      538.02     13.50 o 
  -2  15   4       92.51       89.80      5.87 o 
  -1  15   4      311.27      298.91     10.27 o 
   0  15   4      641.92      620.96     16.44 o 
   1  15   4      322.41      325.08     11.32 o 
   2  15   4       17.99       14.61      3.66 o 
   3  15   4      214.80      194.62      9.87 o 
   4  15   4      745.47      719.21     23.41 o 
   5  15   4       46.68       52.04      9.22 o 
   6  15   4      161.42      159.78      8.81 o 
   7  15   4      593.42      544.20     21.38 o 
   8  15   4      358.85      335.82     16.00 o 
   9  15   4        0.79        5.13      4.95 o 
  10  15   4      355.07      374.10     35.55 o 
  11  15   4      303.09      310.59     16.57 o 
  -5  16   4      164.56      171.67      9.04 o 
  -4  16   4       11.41        6.43      3.89 o 
  -3  16   4      420.15      448.53     13.63 o 
  -2  16   4      588.91      597.70     15.53 o 
  -1  16   4       97.03       85.88      6.41 o 
   0  16   4       99.10       85.03      9.11 o 
   1  16   4      527.94      538.83     16.10 o 
   2  16   4      283.55      284.14     11.12 o 
   3  16   4        7.36        4.90      3.64 o 
   4  16   4      355.70      351.25     13.35 o 
   5  16   4      315.17      294.15     12.43 o 
   6  16   4      101.20       90.64      7.12 o 
   7  16   4       76.94       75.46      9.50 o 
   8  16   4      432.44      432.46     19.37 o 
   9  16   4      184.35      177.98     13.11 o 
  10  16   4        1.71       -0.81      8.74 o 
  -3  17   4       14.14        8.66      4.68 o 
  -2  17   4      447.89      469.65     13.74 o 
  -1  17   4      514.59      532.54     15.30 o 
   0  17   4      192.43      187.72      9.17 o 
   1  17   4      114.56      120.67      8.48 o 
   2  17   4      572.58      577.40     15.04 o 
   3  17   4      135.18      125.42      8.78 o 
   4  17   4       34.88       37.24      5.82 o 
   5  17   4      390.14      390.68     14.78 o 
   6  17   4      412.60      415.45     15.51 o 
   7  17   4       43.97       45.38     11.74 o 
   8  17   4      138.01      135.61     12.52 o 
   9  17   4      192.19      191.76     14.33 o 
  -2  18   4        2.02        3.17      3.51 o 
  -1  18   4      227.73      226.80     13.95 o 
   0  18   4      253.29      253.38     12.21 o 
   1  18   4        7.89        8.51      5.14 o 
   2  18   4      265.98      256.87      9.95 o 
   3  18   4      401.83      401.58     14.95 o 
   4  18   4      143.07      145.25     10.10 o 
   5  18   4       22.93       19.76      5.38 o 
   6  18   4      214.85      210.87     14.40 o 
   7  18   4      184.34      170.16     14.14 o 
   8  18   4        5.51        7.09      6.30 o 
   1  19   4      205.53      217.73     11.51 o 
   2  19   4       12.18        8.70      4.09 o 
   3  19   4      108.91      104.37      7.85 o 
   4  19   4      345.86      351.11     14.71 o 
   5  19   4      113.46      101.48     10.25 o 
  -4 -17   5      151.56      129.10     12.49 o 
  -3 -17   5      277.13      285.82     29.44 o 
  -2 -17   5       77.41       80.75     10.41 o 
  -1 -17   5       27.45       36.12      7.60 o 
  -6 -16   5      235.94      224.68     32.20 o 
  -5 -16   5      148.05      148.71     27.18 o 
  -4 -16   5        0.59        1.20      5.85 o 
  -3 -16   5      141.70      161.22     13.56 o 
  -2 -16   5      298.05      276.90     15.55 o 
  -1 -16   5       65.95       61.13     15.04 o 
   0 -16   5      102.60       84.26      9.42 o 
   1 -16   5      378.05      414.80     17.69 o 
   2 -16   5      177.64      168.35     12.15 o 
  -8 -15   5      238.90      222.50     35.36 o 
  -7 -15   5       42.96       37.51     14.58 o 
  -6 -15   5       35.51       40.42     10.48 o 
  -5 -15   5      323.72      319.35     15.09 o 
  -4 -15   5      183.06      176.33     14.17 o 
  -3 -15   5        0.73       -0.86      4.99 o 
  -2 -15   5      181.30      181.63     13.62 o 
  -1 -15   5      392.43      403.08     17.74 o 
   0 -15   5       36.37       40.62      6.97 o 
   1 -15   5      139.39      116.14     15.03 o 
   2 -15   5      332.75      339.24     14.96 o 
   3 -15   5      152.43      155.71     10.92 o 
   4 -15   5        3.25        4.30      4.17 o 
  -9 -14   5        3.01        9.90      8.71 o 
  -8 -14   5      180.36      176.98     12.57 o 
  -7 -14   5      236.51      233.20     14.19 o 
  -6 -14   5       23.06       28.50      7.04 o 
  -5 -14   5      169.07      171.82      9.52 o 
  -4 -14   5      524.30      523.47     45.34 o 
  -3 -14   5      320.81      326.81     16.33 o 
  -2 -14   5       12.49        7.36     12.17 o 
  -1 -14   5      219.83      223.58     12.96 o 
   0 -14   5      472.54      482.94     18.70 o 
   1 -14   5       54.69       52.06      7.53 o 
   2 -14   5       87.53       85.85      8.27 o 
   3 -14   5      653.69      658.41     25.71 o 
   4 -14   5      165.44      150.99     10.22 o 
   5 -14   5        8.91        3.15      3.90 o 
   6 -14   5      179.97      214.09     17.98 o 
 -10 -13   5      164.38      208.05     13.66 o 
  -9 -13   5      227.74      247.69     15.17 o 
  -8 -13   5        1.97        7.03      5.60 o 
  -7 -13   5      270.69      268.92     14.43 o 
  -6 -13   5      194.73      201.75     12.98 o 
  -5 -13   5       56.57       51.28      5.56 o 
  -4 -13   5      205.42      228.81     11.35 o 
  -3 -13   5      730.47      705.95     24.45 o 
  -2 -13   5      389.94      373.16     16.27 o 
  -1 -13   5       32.78       25.86      7.45 o 
   0 -13   5      637.50      663.39     21.83 o 
   1 -13   5      870.07      850.15     25.42 o 
   2 -13   5      183.70      162.44      9.57 o 
   3 -13   5       33.86       49.27      6.36 o 
   4 -13   5      687.65      668.68     20.48 o 
   5 -13   5      266.50      297.57     15.95 o 
   6 -13   5        0.37        1.96      3.27 o 
   7 -13   5      329.86      358.99     21.48 o 
 -10 -12   5      118.06      115.33     10.91 o 
  -9 -12   5      141.52      139.38     11.62 o 
  -8 -12   5      256.39      233.75     13.19 o 
  -7 -12   5       14.23       16.42      5.65 o 
  -6 -12   5      413.78      439.70     18.22 o 
  -5 -12   5      824.12      864.47     19.80 o 
  -4 -12   5      322.43      324.52     13.28 o 
  -3 -12   5      247.50      253.41     10.89 o 
  -2 -12   5     1325.96     1287.05     35.17 o 
  -1 -12   5      217.86      223.42     30.78 o 
   0 -12   5        2.36        3.20      3.47 o 
   1 -12   5     1444.64     1376.01     37.29 o 
   2 -12   5     1424.62     1419.46     35.70 o 
   3 -12   5      522.54      500.08     19.89 o 
   4 -12   5      571.74      557.22     17.58 o 
   5 -12   5      646.78      655.65     19.43 o 
   6 -12   5      172.11      176.53     14.03 o 
   7 -12   5       26.28       28.60      7.03 o 
   8 -12   5      343.83      328.44     21.72 o 
 -11 -11   5      212.09      181.53     19.88 o 
 -10 -11   5       66.45       71.67      8.94 o 
  -9 -11   5      263.42      263.34     14.21 o 
  -8 -11   5      765.81      789.58     26.08 o 
  -7 -11   5      648.01      645.02     18.18 o 
  -6 -11   5        0.29        1.22      3.37 o 
  -5 -11   5      431.42      430.39     23.63 o 
  -4 -11   5     1684.60     1720.17     36.55 o 
  -3 -11   5      230.99      222.96      9.92 o 
  -2 -11   5      874.97      915.71     30.55 o 
  -1 -11   5     1587.19     1542.07     38.98 o 
   0 -11   5      436.60      420.16     15.44 o 
   1 -11   5      105.43      122.31      8.60 o 
   2 -11   5     1116.90     1104.64     53.44 o 
   3 -11   5      454.60      447.13     15.24 o 
   4 -11   5      310.13      281.10     14.84 o 
   5 -11   5      622.42      623.32     18.33 o 
   6 -11   5      737.37      753.82     26.55 o 
   7 -11   5      178.27      189.75      8.65 o 
   8 -11   5       27.48       29.80      6.47 o 
   9 -11   5      180.88      183.75      8.68 o 
 -11 -10   5      218.54      220.72     19.24 o 
 -10 -10   5      597.05      666.97     55.61 o 
  -9 -10   5       10.56        6.08      5.60 o 
  -8 -10   5      103.87       98.45     16.23 o 
  -7 -10   5      869.77      865.18     21.87 o 
  -6 -10   5      717.22      734.82     19.19 o 
  -5 -10   5      202.54      206.35      7.08 o 
  -4 -10   5     1418.32     1432.88     40.40 o 
  -3 -10   5     1980.34     1972.00     39.84 o 
  -2 -10   5      312.28      310.93     28.62 o 
  -1 -10   5     1400.70     1297.81     33.49 o 
   0 -10   5      853.84      896.13     39.89 o 
   1 -10   5      266.47      260.82     13.25 o 
   2 -10   5       31.40       23.53      4.31 o 
   3 -10   5      958.45      917.92     24.34 o 
   4 -10   5      672.46      651.58     15.05 o 
   5 -10   5        7.13        4.33      2.93 o 
   6 -10   5      350.71      332.08     11.82 o 
   7 -10   5      799.53      804.19     38.98 o 
   8 -10   5      370.10      396.16     12.83 o 
   9 -10   5        7.48        6.03      4.27 o 
 -12  -9   5      102.79       80.26     14.82 o 
 -11  -9   5       17.62       21.36      9.39 o 
 -10  -9   5      300.01      317.43     22.71 o 
  -9  -9   5      710.55      729.36     24.22 o 
  -8  -9   5      127.84      135.11     17.64 o 
  -7  -9   5      189.76      194.85      8.71 o 
  -6  -9   5      864.21      853.88     21.07 o 
  -5  -9   5      510.98      495.96     11.24 o 
  -4  -9   5        0.91        3.28      2.51 o 
  -3  -9   5     1029.69     1089.37     24.38 o 
  -2  -9   5     2336.39     2415.16     40.09 o 
  -1  -9   5      320.85      334.61     10.64 o 
   0  -9   5      572.26      588.06     15.16 o 
   1  -9   5     1681.87     1724.73     34.18 o 
   2  -9   5      874.26      867.46     19.67 o 
   3  -9   5       26.37       32.66      4.17 o 
   4  -9   5     1702.81     1656.30     46.04 o 
   5  -9   5     1455.97     1494.72     37.62 o 
   6  -9   5      111.04       97.84      7.17 o 
   7  -9   5      291.32      295.16     29.20 o 
   8  -9   5      814.92      884.48     24.54 o 
   9  -9   5      257.59      282.90     11.90 o 
  10  -9   5       21.08       22.93      7.81 o 
 -12  -8   5      198.83      190.18     21.31 o 
 -11  -8   5      149.49      150.36     18.05 o 
 -10  -8   5        2.47        7.25      6.87 o 
  -9  -8   5      406.11      405.92     13.78 o 
  -8  -8   5      711.40      727.05     19.90 o 
  -7  -8   5      176.50      177.63      7.38 o 
  -6  -8   5       99.70      108.66      6.15 o 
  -5  -8   5     1923.34     1965.81     31.28 o 
  -4  -8   5     1809.03     1844.76     28.80 o 
  -3  -8   5       58.51       46.28      4.19 o 
  -2  -8   5     2022.42     2042.05     34.36 o 
  -1  -8   5     2673.18     2664.69     43.09 o 
   0  -8   5      721.52      743.15     17.55 o 
   1  -8   5     1743.63     1757.79     34.19 o 
   2  -8   5     4469.56     4369.94     65.10 o 
   3  -8   5     1559.94     1494.81     29.46 o 
   4  -8   5        2.05        7.39      4.34 o 
   5  -8   5     1779.35     1765.13     41.22 o 
   6  -8   5      996.33     1001.62     25.86 o 
   7  -8   5       31.36       26.56      3.98 o 
   8  -8   5      413.64      386.92     13.47 o 
   9  -8   5      898.15      905.68     25.38 o 
  10  -8   5      160.41      156.11      9.79 o 
  11  -8   5       47.60       45.17      6.91 o 
 -12  -7   5       78.52       73.84      9.17 o 
 -11  -7   5      379.29      363.63     15.77 o 
 -10  -7   5      404.19      400.48     15.64 o 
  -9  -7   5        2.05       -0.20      3.68 o 
  -8  -7   5      377.06      384.60     11.67 o 
  -7  -7   5     1127.40     1149.94     26.95 o 
  -6  -7   5      338.22      332.71      9.62 o 
  -5  -7   5     1559.73     1575.37     25.74 o 
  -4  -7   5     4831.31     4940.50     68.74 o 
  -3  -7   5     1536.56     1552.34     24.37 o 
  -2  -7   5       14.33       15.92      2.13 o 
  -1  -7   5     2931.24     2880.52     40.50 o 
   0  -7   5     5070.82     5302.53     79.13 o 
   1  -7   5      515.78      545.83     10.01 o 
   2  -7   5     2035.19     2094.57     31.92 o 
   3  -7   5     4181.21     4314.53     70.37 o 
   4  -7   5     1624.32     1585.94     27.01 o 
   5  -7   5       30.76       29.57      3.42 o 
   6  -7   5     1256.09     1268.41     30.71 o 
   7  -7   5      948.34      979.66     25.45 o 
   8  -7   5       60.65       68.20      5.88 o 
   9  -7   5      550.44      524.22     17.11 o 
  10  -7   5      809.86      852.68     34.76 o 
  11  -7   5      109.23      105.66     14.39 o 
 -13  -6   5      311.59      338.31     44.79 o 
 -12  -6   5       51.03       53.61      8.29 o 
 -11  -6   5      195.48      209.77     10.74 o 
 -10  -6   5      887.31      918.10     19.09 o 
  -9  -6   5      451.16      468.53     12.14 o 
  -8  -6   5        9.09        9.54      2.59 o 
  -7  -6   5     1444.32     1464.98     21.29 o 
  -6  -6   5     1572.02     1523.78     21.55 o 
  -5  -6   5      236.79      249.23      5.64 o 
  -4  -6   5     1928.03     1981.05     22.96 o 
  -3  -6   5     1896.69     1915.88     21.86 o 
  -2  -6   5      537.74      531.72      9.18 o 
  -1  -6   5      374.87      413.60      8.26 o 
   0  -6   5     2332.18     2465.55     38.80 o 
   1  -6   5     3137.16     3114.14     40.03 o 
   2  -6   5       60.84       55.39      2.56 o 
   3  -6   5     1585.95     1635.92     21.44 o 
   4  -6   5     3658.02     3762.61     45.79 o 
   5  -6   5     1033.75     1023.74     16.93 o 
   6  -6   5       46.13       41.79      3.56 o 
   7  -6   5     1649.19     1683.22     39.39 o 
   8  -6   5     1254.53     1239.41     31.19 o 
   9  -6   5       51.98       52.00      9.60 o 
  10  -6   5      504.22      521.61     18.31 o 
  11  -6   5      557.20      559.03     22.99 o 
  12  -6   5      243.64      232.66     14.77 o 
 -13  -5   5      321.47      342.73     15.14 o 
 -12  -5   5      516.53      538.57     13.33 o 
 -11  -5   5        7.86        4.46      3.23 o 
 -10  -5   5      426.55      438.89     10.90 o 
  -9  -5   5     1415.52     1363.08     22.20 o 
  -8  -5   5      964.23      952.28     17.13 o 
  -7  -5   5      352.89      345.93      7.54 o 
  -6  -5   5     2873.90     2855.66     31.88 o 
  -5  -5   5     3340.48     3336.93     34.84 o 
  -4  -5   5      199.16      192.83      4.36 o 
  -3  -5   5     1405.13     1410.02     19.42 o 
  -2  -5   5     3495.46     3576.53     44.43 o 
  -1  -5   5      243.43      326.25      6.14 o 
   0  -5   5      490.49      553.38     11.89 o 
   1  -5   5     3828.46     3716.02     44.51 o 
   2  -5   5     4897.47     4897.87     59.62 o 
   3  -5   5        7.35        9.81      1.44 o 
   4  -5   5      655.59      634.74     10.43 o 
   5  -5   5     2514.20     2503.54     34.21 o 
   6  -5   5     1033.73     1004.49     19.70 o 
   7  -5   5      268.68      254.26      8.26 o 
   8  -5   5     1527.67     1547.32     37.43 o 
   9  -5   5     1885.48     1782.08     43.17 o 
  10  -5   5       89.40       88.79      7.60 o 
  11  -5   5      337.08      323.60     14.47 o 
  12  -5   5      389.53      418.38     20.50 o 
 -13  -4   5        5.54        7.17      5.20 o 
 -12  -4   5      281.65      271.49     11.31 o 
 -11  -4   5      233.53      217.50     10.45 o 
 -10  -4   5       50.49       44.94      4.25 o 
  -9  -4   5     1074.58     1024.06     17.99 o 
  -8  -4   5     1991.49     1973.08     27.38 o 
  -7  -4   5      804.54      818.50     11.62 o 
  -6  -4   5       57.88       49.44      2.89 o 
  -5  -4   5     3396.15     3408.78     35.49 o 
  -4  -4   5     2520.80     2543.57     27.11 o 
  -3  -4   5      799.85      855.72     11.93 o 
  -2  -4   5       26.53       60.33      2.52 o 
  -1  -4   5    12749.99    12469.18    185.96 o 
   0  -4   5      213.68      180.71      4.44 o 
   1  -4   5       50.45       38.08      1.93 o 
   2  -4   5     6061.59     6286.77     80.39 o 
   3  -4   5     1812.43     1804.53     24.91 o 
   4  -4   5      603.31      663.01     10.21 o 
   5  -4   5     1455.48     1481.73     22.46 o 
   6  -4   5     2797.63     2791.97     54.88 o 
   7  -4   5      883.98      850.41     19.61 o 
   8  -4   5      733.39      691.73     18.12 o 
   9  -4   5     1407.00     1409.18     30.98 o 
  10  -4   5      605.88      618.31     22.26 o 
  11  -4   5        6.78        6.49      4.70 o 
  12  -4   5       46.00       47.99      5.02 o 
  13  -4   5      525.31      527.64     25.08 o 
 -13  -3   5      193.61      179.84     11.62 o 
 -12  -3   5       11.20       21.43      4.79 o 
 -11  -3   5      585.95      603.24     26.89 o 
 -10  -3   5      716.66      709.83     19.18 o 
  -9  -3   5      109.46      119.57      6.29 o 
  -8  -3   5      484.02      499.24     13.05 o 
  -7  -3   5     2221.30     2192.35     31.71 o 
  -6  -3   5      868.88      840.22     12.37 o 
  -5  -3   5        2.81        3.08      1.14 o 
  -4  -3   5     6567.94     6475.13     63.98 o 
  -3  -3   5     4277.35     4393.42     50.11 o 
  -2  -3   5     1639.24     1647.09     19.21 o 
  -1  -3   5     9188.16     9527.90    109.57 o 
   0  -3   5    15836.22    15725.76    199.66 o 
   1  -3   5     4145.30     4158.82     60.64 o 
   2  -3   5      169.62      169.19      5.57 o 
   3  -3   5    12508.53    12925.06    162.86 o 
   4  -3   5     1252.43     1151.54     13.64 o 
   5  -3   5        6.70        5.58      1.26 o 
   6  -3   5     1603.12     1554.77     24.22 o 
   7  -3   5     2784.10     2684.19     43.95 o 
   8  -3   5      291.99      341.67      9.07 o 
   9  -3   5       66.74       69.23      4.95 o 
  10  -3   5      805.07      796.03     21.98 o 
  11  -3   5      499.41      542.88     14.95 o 
  12  -3   5        0.08       -0.66      3.00 o 
  13  -3   5      105.15      101.67      8.05 o 
 -13  -2   5      179.96      206.84     12.28 o 
 -12  -2   5      166.50      169.72      9.56 o 
 -11  -2   5       26.38       16.61      4.10 o 
 -10  -2   5      483.07      490.90     13.55 o 
  -9  -2   5     1533.69     1443.26     29.70 o 
  -8  -2   5      779.15      736.50     16.21 o 
  -7  -2   5      217.60      245.95      6.30 o 
  -6  -2   5     2443.30     2436.34     31.27 o 
  -5  -2   5      531.06      493.00     10.04 o 
  -4  -2   5      588.52      586.83      8.19 o 
  -3  -2   5     8714.26     8968.16     99.48 o 
  -2  -2   5    12840.47    13229.75    145.12 o 
  -1  -2   5     7091.50     7577.48     91.43 o 
   0  -2   5    15234.82    15053.83    216.17 o 
   1  -2   5     8035.15     7928.30    129.52 o 
   2  -2   5     1475.02     1322.75     21.22 o 
   3  -2   5     3282.22     3556.56     42.74 o 
   4  -2   5    10307.40    10595.94    113.72 o 
   5  -2   5     2780.12     2717.20     29.25 o 
   6  -2   5       79.32       73.09      3.61 o 
   7  -2   5     1066.54     1067.58     19.96 o 
   8  -2   5     1906.43     1785.80     31.39 o 
   9  -2   5      308.09      291.84      9.48 o 
  10  -2   5      160.75      140.39      9.88 o 
  11  -2   5      832.69      790.68     19.62 o 
  12  -2   5      352.05      339.09     12.07 o 
  13  -2   5       36.86       44.21      5.99 o 
 -13  -1   5      130.00      125.72      9.47 o 
 -12  -1   5      456.05      476.25     14.65 o 
 -11  -1   5      244.03      245.34     10.61 o 
 -10  -1   5       70.13       61.95      7.63 o 
  -9  -1   5     1084.09     1024.64     20.97 o 
  -8  -1   5     1652.88     1585.28     28.50 o 
  -7  -1   5        9.86        8.38      2.38 o 
  -6  -1   5     1603.17     1580.43     21.49 o 
  -5  -1   5     3918.46     3858.51     46.55 o 
  -4  -1   5     2407.34     2303.90     27.48 o 
  -3  -1   5     2473.84     2618.90     29.54 o 
  -2  -1   5     8076.88     8172.12    102.79 o 
  -1  -1   5     3026.89     2877.21     39.63 o 
   0  -1   5       59.48       75.04      2.69 o 
   1  -1   5     8473.61     8892.67    115.14 o 
   2  -1   5     8209.35     8310.34    119.38 o 
   3  -1   5     8873.05     9304.06    118.79 o 
   4  -1   5       57.98       32.54      2.12 o 
   5  -1   5     7174.39     7172.63     89.96 o 
   6  -1   5     2963.10     2868.95     41.45 o 
   7  -1   5       62.37       46.37      4.00 o 
   8  -1   5     1807.21     1755.33     32.79 o 
   9  -1   5     1980.11     1859.89     44.83 o 
  10  -1   5      388.62      367.76     10.71 o 
  11  -1   5      288.44      284.61     10.88 o 
  12  -1   5     1021.12     1059.23     25.26 o 
  13  -1   5      369.65      366.31     13.48 o 
 -13   0   5        6.91       15.25      6.64 o 
 -12   0   5      102.31      114.01      7.71 o 
 -11   0   5      599.36      590.59     16.31 o 
 -10   0   5      473.87      459.55     12.53 o 
  -9   0   5      140.65      124.99      8.09 o 
  -8   0   5     1480.40     1510.25     27.17 o 
  -7   0   5     1308.19     1265.85     21.66 o 
  -6   0   5      149.52      170.33      5.22 o 
  -5   0   5     1070.47     1125.47     22.54 o 
  -4   0   5     7427.60     7317.78     82.59 o 
  -3   0   5     3162.73     3262.01     45.30 o 
  -2   0   5      366.90      342.97      6.82 o 
  -1   0   5     2664.68     2527.89     29.49 o 
   0   0   5      698.38      595.96      8.97 o 
   1   0   5       30.87       42.51      1.98 o 
   2   0   5     2414.64     2422.02     32.67 o 
   3   0   5     6996.07     7273.86     93.38 o 
   4   0   5     6583.37     7113.79     77.41 o 
   5   0   5      819.45      890.84     13.13 o 
   6   0   5     4259.39     4378.62     61.31 o 
   7   0   5     1267.27     1232.82     19.07 o 
   8   0   5       58.26       44.49      3.54 o 
   9   0   5     1433.88     1416.59     26.11 o 
  10   0   5     1956.44     1878.10     41.93 o 
  11   0   5      456.64      444.85     12.66 o 
  12   0   5      200.26      184.92     16.45 o 
  13   0   5      419.08      390.39     23.14 o 
  14   0   5      109.06       82.97      8.89 o 
 -13   1   5      225.19      242.46     13.73 o 
 -12   1   5       35.02       22.67      5.88 o 
 -11   1   5      302.33      277.62     12.13 o 
 -10   1   5     1154.30     1162.53     27.19 o 
  -9   1   5      350.79      339.81     11.76 o 
  -8   1   5      312.74      326.87      9.18 o 
  -7   1   5     2496.58     2504.50     38.11 o 
  -6   1   5     3594.17     3502.72     46.25 o 
  -5   1   5      503.78      519.42      9.59 o 
  -4   1   5     2548.68     2503.81     37.52 o 
  -3   1   5     9510.96     9595.78    120.71 o 
  -2   1   5     5049.19     5258.22     69.02 o 
  -1   1   5      155.70      146.05      3.43 o 
   0   1   5     4474.67     4426.28     50.40 o 
   1   1   5     1231.27     1197.28     14.11 o 
   2   1   5        5.68       -2.10      1.05 o 
   3   1   5     4801.61     4812.18     60.17 o 
   4   1   5     7580.50     7670.08     89.05 o 
   5   1   5     2141.53     2166.27     27.76 o 
   6   1   5     2621.08     2610.40     32.18 o 
   7   1   5     5035.65     4843.79     57.62 o 
   8   1   5     1913.55     1869.06     26.80 o 
   9   1   5      185.25      163.51      6.88 o 
  10   1   5      681.75      666.73     15.77 o 
  11   1   5     1541.90     1450.90     28.38 o 
  12   1   5      286.21      283.53     11.02 o 
  13   1   5       53.39       47.95      6.39 o 
  14   1   5      366.03      355.21     16.23 o 
 -12   2   5      483.46      473.86     16.11 o 
 -11   2   5       30.75       28.26      5.06 o 
 -10   2   5      930.74      887.08     22.23 o 
  -9   2   5     1875.67     1867.16     37.87 o 
  -8   2   5      497.24      519.52     14.45 o 
  -7   2   5      825.50      807.39     17.47 o 
  -6   2   5     2814.87     2764.39     41.47 o 
  -5   2   5     3380.25     3292.06     42.99 o 
  -4   2   5        7.05        9.15      1.59 o 
  -3   2   5    10749.45    11381.49    152.68 o 
  -2   2   5    10911.40    10861.29    144.33 o 
  -1   2   5      852.00      823.14     12.69 o 
   0   2   5     2052.04     2066.72     24.29 o 
   1   2   5     2460.68     2376.31     26.31 o 
   2   2   5     4606.62     4697.16     46.66 o 
   3   2   5     4726.47     5132.42     54.08 o 
   4   2   5     1367.07     1352.70     20.90 o 
   5   2   5     5219.33     5052.91     60.36 o 
   6   2   5     1038.20     1053.66     16.35 o 
   7   2   5      980.40      979.62     16.02 o 
   8   2   5     2600.64     2589.84     35.69 o 
   9   2   5     1535.36     1500.47     30.55 o 
  10   2   5       85.06       84.39      5.09 o 
  11   2   5      819.77      776.29     18.34 o 
  12   2   5      796.58      784.21     19.19 o 
  13   2   5      201.60      223.37     11.43 o 
  14   2   5      139.24      139.00     12.51 o 
 -12   3   5      510.14      548.11     25.71 o 
 -11   3   5      606.84      649.61     18.45 o 
 -10   3   5        1.76        3.12      3.09 o 
  -9   3   5      806.86      798.11     48.58 o 
  -8   3   5     1528.56     1521.02     31.17 o 
  -7   3   5      353.05      331.03     10.37 o 
  -6   3   5     1193.88     1167.26     22.27 o 
  -5   3   5      964.71      987.47     17.22 o 
  -4   3   5     2477.74     2454.31     41.27 o 
  -3   3   5      536.53      666.48     13.11 o 
  -2   3   5     5742.74     5664.95     90.46 o 
  -1   3   5    10676.81    10644.74    135.45 o 
   0   3   5     2104.99     2142.88     25.03 o 
   1   3   5     3664.74     3734.69     37.61 o 
   2   3   5     8750.66     8939.36     93.15 o 
   3   3   5     8597.07     8730.34     85.29 o 
   4   3   5     2471.20     2893.88     30.36 o 
   5   3   5     3570.48     3539.77     40.47 o 
   6   3   5     4201.15     4332.44     69.37 o 
   7   3   5     1880.35     1831.51     24.32 o 
   8   3   5     2355.90     2182.21     34.32 o 
   9   3   5     1309.97     1335.95     25.38 o 
  10   3   5      701.80      687.06     16.43 o 
  11   3   5        0.43       -3.32      3.16 o 
  12   3   5      849.91      813.82     19.81 o 
  13   3   5      585.41      565.53     16.74 o 
  14   3   5       36.31       39.39     12.91 o 
 -12   4   5       64.78       70.78      7.38 o 
 -11   4   5      489.13      506.08     18.14 o 
 -10   4   5      905.17      963.31     22.98 o 
  -9   4   5        8.28        4.38      2.90 o 
  -8   4   5      654.31      680.97     18.79 o 
  -7   4   5     1387.01     1294.34     26.62 o 
  -6   4   5      871.25      861.18     21.33 o 
  -5   4   5       33.57       35.94      3.37 o 
  -4   4   5     1842.64     1761.60     27.75 o 
  -3   4   5     2391.14     2326.64     30.12 o 
  -2   4   5        0.15        1.70      0.94 o 
  -1   4   5      190.41      129.06      3.06 o 
   0   4   5    13089.24    13527.05    156.87 o 
   1   4   5     2665.52     2681.06     53.23 o 
   2   4   5    10323.09    11142.88    108.27 o 
   3   4   5    11110.61    11202.84    102.96 o 
   4   4   5     9390.46     9952.53     93.62 o 
   5   4   5       16.32       17.77      1.37 o 
   6   4   5     4188.01     4138.62     46.26 o 
   7   4   5     2395.09     2358.23     30.42 o 
   8   4   5     1888.48     1841.06     27.17 o 
   9   4   5      918.64      911.98     19.25 o 
  10   4   5     1459.50     1455.42     28.00 o 
  11   4   5      565.56      530.07     14.79 o 
  12   4   5      111.98      113.34      8.00 o 
  13   4   5      226.51      193.98     10.69 o 
  14   4   5      289.42      296.87     16.87 o 
 -12   5   5       43.96       44.32      5.82 o 
 -11   5   5      108.27       94.60      6.92 o 
 -10   5   5      414.79      433.50     13.41 o 
  -9   5   5      770.55      791.49     21.18 o 
  -8   5   5      119.56      113.34      8.16 o 
  -7   5   5      482.37      491.89     12.85 o 
  -6   5   5     5050.81     4948.33     77.66 o 
  -5   5   5        8.72       16.91      5.45 o 
  -4   5   5      481.62      471.43      7.21 o 
  -3   5   5     6948.79     6969.66     88.70 o 
  -2   5   5    10528.63    11043.25    129.48 o 
  -1   5   5      248.98      280.21      5.47 o 
   0   5   5     2940.75     2828.92     36.28 o 
   1   5   5     9473.94     9881.89    121.23 o 
   2   5   5      408.86      371.73      7.30 o 
   3   5   5    17142.48    18707.53    164.65 o 
   4   5   5     1921.69     1809.36     19.03 o 
   5   5   5     1894.08     1859.61     20.35 o 
   6   5   5      382.42      416.87      6.30 o 
   7   5   5     2525.72     2587.40     33.01 o 
   8   5   5     2418.62     2459.56     32.23 o 
   9   5   5       42.02       47.78      4.82 o 
  10   5   5      429.42      424.62     11.02 o 
  11   5   5      827.56      850.06     22.49 o 
  12   5   5      401.60      404.37     13.56 o 
  13   5   5        0.32       -2.19      3.82 o 
  14   5   5      182.66      184.02     12.70 o 
 -11   6   5       62.98       64.92      7.81 o 
 -10   6   5       30.92       27.33      4.21 o 
  -9   6   5      745.47      767.73     18.41 o 
  -8   6   5      922.65      920.70     20.48 o 
  -7   6   5       95.51       97.40      5.49 o 
  -6   6   5      704.93      739.95     19.39 o 
  -5   6   5     6592.33     6321.67     85.71 o 
  -4   6   5     1251.42     1306.57     17.12 o 
  -3   6   5     1337.81     1322.01     17.44 o 
  -2   6   5     7311.32     7787.16     88.83 o 
  -1   6   5     6266.71     6284.27     75.18 o 
   0   6   5     2289.52     2326.71     27.53 o 
   1   6   5     3426.64     3426.52     36.89 o 
   2   6   5     9122.21     8910.83    108.78 o 
   3   6   5      354.35      289.61      4.87 o 
   4   6   5     3244.68     3358.87     33.34 o 
   5   6   5     2499.27     2514.34     26.70 o 
   6   6   5     1221.55     1271.25     14.20 o 
   7   6   5      172.51      194.06      5.06 o 
   8   6   5      694.86      713.23     11.19 o 
   9   6   5     1441.94     1472.75     25.06 o 
  10   6   5      168.11      189.88      7.72 o 
  11   6   5      177.79      160.93      7.97 o 
  12   6   5      702.60      683.15     18.29 o 
  13   6   5      281.73      269.87     12.75 o 
  14   6   5        2.93        0.09      6.87 o 
 -11   7   5      352.44      383.54     19.81 o 
 -10   7   5       73.29       79.29     17.40 o 
  -9   7   5       33.10       31.36      3.59 o 
  -8   7   5     1166.76     1184.20     24.49 o 
  -7   7   5     1377.43     1452.58     28.58 o 
  -6   7   5        4.68        2.92      1.79 o 
  -5   7   5     2196.25     2245.69     32.87 o 
  -4   7   5     3671.89     3634.72     42.62 o 
  -3   7   5      851.10      855.83     12.21 o 
  -2   7   5      480.07      478.22      7.78 o 
  -1   7   5     3062.50     3114.03     42.80 o 
   0   7   5     2352.87     2123.37     38.13 o 
   1   7   5     1633.98     1749.75     20.09 o 
   2   7   5     8539.31     8839.80     82.53 o 
   3   7   5     7797.30     8027.31     75.83 o 
   4   7   5      749.16      748.21      9.32 o 
   5   7   5      243.54      258.63      4.97 o 
   6   7   5     1341.39     1394.32     15.49 o 
   7   7   5     2140.36     2134.83     26.00 o 
   8   7   5        6.24        7.99      2.08 o 
   9   7   5     2390.77     2416.78     42.16 o 
  10   7   5     1618.52     1635.52     27.92 o 
  11   7   5      400.87      368.12     16.05 o 
  12   7   5      110.62      104.54      7.03 o 
  13   7   5      547.58      574.76     19.04 o 
  14   7   5      177.62      170.62     12.35 o 
 -10   8   5      475.99      537.89     19.74 o 
  -9   8   5       73.93       76.90      7.72 o 
  -8   8   5      320.25      355.38     14.63 o 
  -7   8   5     1483.06     1511.80     37.64 o 
  -6   8   5     1241.11     1254.09     21.02 o 
  -5   8   5      236.11      236.34      6.01 o 
  -4   8   5     1534.79     1550.80     19.18 o 
  -3   8   5     2486.88     2465.38     28.65 o 
  -2   8   5      709.36      702.97     10.55 o 
  -1   8   5     1276.93     1272.75     18.67 o 
   0   8   5     3498.61     3482.85     56.28 o 
   1   8   5     2475.75     2423.79     27.05 o 
   2   8   5        1.96        2.94      1.36 o 
   3   8   5     4055.80     4023.47     39.09 o 
   4   8   5     3706.60     3811.21     36.75 o 
   5   8   5     1256.07     1323.23     14.70 o 
   6   8   5      371.75      378.19      6.53 o 
   7   8   5     3788.02     3853.44     44.11 o 
   8   8   5     2126.80     2180.42     29.10 o 
   9   8   5       99.41       96.05      4.89 o 
  10   8   5     1045.39     1047.60     20.24 o 
  11   8   5     1065.64     1115.46     21.83 o 
  12   8   5      104.05      101.80      7.11 o 
  13   8   5      254.47      285.48     13.32 o 
  14   8   5      389.05      422.39     16.86 o 
 -10   9   5      287.21      320.59     21.99 o 
  -9   9   5      752.07      813.76     25.14 o 
  -8   9   5      109.80      104.91      8.49 o 
  -7   9   5      240.01      245.80     10.59 o 
  -6   9   5      789.45      798.03     16.41 o 
  -5   9   5      462.18      461.43      9.07 o 
  -4   9   5      254.57      238.76      6.55 o 
  -3   9   5     1238.03     1190.72     21.32 o 
  -2   9   5     1960.15     1989.97     27.86 o 
  -1   9   5      179.56      170.24      6.47 o 
   0   9   5      311.66      294.27      6.76 o 
   1   9   5     2315.33     2250.88     31.19 o 
   2   9   5     3179.41     3157.93     39.13 o 
   3   9   5      179.29      186.65      4.99 o 
   4   9   5     1112.16     1067.69     12.87 o 
   5   9   5     3220.16     3201.79     35.46 o 
   6   9   5      446.24      444.89      7.69 o 
   7   9   5      567.23      596.16     11.51 o 
   8   9   5     2003.44     2025.48     30.00 o 
   9   9   5      911.01      888.50     29.85 o 
  10   9   5      175.11      151.37     12.24 o 
  11   9   5      681.96      663.13     24.99 o 
  12   9   5      345.43      333.96     24.35 o 
  13   9   5        0.56        4.74      6.40 o 
  14   9   5      252.54      246.35     19.22 o 
  -9  10   5      322.35      308.27     17.18 o 
  -8  10   5      909.87     1070.45     32.37 o 
  -7  10   5      213.96      226.70     16.78 o 
  -6  10   5      183.84      202.41     10.22 o 
  -5  10   5      916.34      929.71     16.54 o 
  -4  10   5      411.91      452.88     11.25 o 
  -3  10   5      137.75      141.19      5.45 o 
  -2  10   5     1456.01     1485.31     27.50 o 
  -1  10   5     3171.59     3175.43     46.70 o 
   0  10   5      345.24      338.07      7.58 o 
   1  10   5     1445.37     1438.40     21.48 o 
   2  10   5     2713.47     2672.96     36.72 o 
   3  10   5      849.18      860.05     14.91 o 
   4  10   5       37.47       37.91      2.45 o 
   5  10   5     1694.59     1699.52     21.94 o 
   6  10   5     2477.34     2458.04     32.75 o 
   7  10   5      314.12      296.76      9.48 o 
   8  10   5      188.34      204.20      7.92 o 
   9  10   5     1561.34     1609.33     86.21 o 
  10  10   5      283.57      306.68     18.39 o 
  11  10   5       33.59       32.77      9.26 o 
  12  10   5      193.79      221.88     19.54 o 
  13  10   5      395.38      398.13     27.51 o 
  -9  11   5        6.14        8.99      5.17 o 
  -8  11   5      521.76      582.88     29.63 o 
  -7  11   5      684.25      714.84     17.68 o 
  -6  11   5      201.25      208.71      7.66 o 
  -5  11   5      380.87      410.70     22.86 o 
  -4  11   5     1549.96     1537.29     26.30 o 
  -3  11   5     1534.45     1539.41     25.08 o 
  -2  11   5      101.10       95.88      4.96 o 
  -1  11   5     1546.09     1470.08     24.24 o 
   0  11   5     1861.30     1809.29     29.04 o 
   1  11   5       23.41       16.72      2.58 o 
   2  11   5      842.99      778.60     15.12 o 
   3  11   5     3724.06     3616.41     49.52 o 
   4  11   5      555.31      570.04     11.44 o 
   5  11   5       61.80       72.03      4.67 o 
   6  11   5     1765.97     1808.34     25.53 o 
   7  11   5      975.05      932.14     16.81 o 
   8  11   5       82.33       91.47      6.59 o 
   9  11   5      390.25      382.21     15.93 o 
  10  11   5      774.94      799.22     58.46 o 
  11  11   5      264.24      288.68     21.01 o 
  12  11   5        5.45        1.46      7.50 o 
  13  11   5      133.49      168.40     19.53 o 
  -8  12   5       21.81       16.75      7.92 o 
  -7  12   5      552.20      590.50     15.50 o 
  -6  12   5      771.53      783.48     29.08 o 
  -5  12   5      155.16      146.94     16.89 o 
  -4  12   5      364.37      364.74      8.98 o 
  -3  12   5     2408.26     2418.26     39.74 o 
  -2  12   5     1280.48     1264.05     21.75 o 
  -1  12   5       69.58       66.01      4.24 o 
   0  12   5     1360.18     1323.39     22.98 o 
   1  12   5     2160.79     2146.36     34.19 o 
   2  12   5      430.26      401.46      9.95 o 
   3  12   5     1564.49     1514.06     26.01 o 
   4  12   5     1744.47     1737.72     26.71 o 
   5  12   5      672.89      687.35     13.58 o 
   6  12   5       90.23       95.84      4.94 o 
   7  12   5     1520.92     1460.99     39.07 o 
   8  12   5      293.73      298.96      9.55 o 
   9  12   5       47.59       46.41      5.64 o 
  10  12   5      232.70      235.13     10.53 o 
  11  12   5      759.96      788.37     45.32 o 
  12  12   5      134.56      107.36     14.62 o 
  13  12   5        1.40       12.15      8.33 o 
  -7  13   5        4.17        2.95      5.22 o 
  -6  13   5      129.24      106.79      8.18 o 
  -5  13   5      746.01      753.62     19.35 o 
  -4  13   5       56.34       58.08      5.01 o 
  -3  13   5      568.49      570.23     12.89 o 
  -2  13   5     1785.18     1815.13     31.52 o 
  -1  13   5      659.88      609.46     18.40 o 
   0  13   5       21.35       25.36      5.19 o 
   1  13   5     1366.66     1365.74     46.64 o 
   2  13   5      950.54      928.35     19.28 o 
   3  13   5      364.32      321.99     10.00 o 
   4  13   5     1437.30     1344.66     23.64 o 
   5  13   5     1215.01     1180.97     21.83 o 
   6  13   5      311.39      343.24     10.06 o 
   7  13   5      217.71      227.72     10.05 o 
   8  13   5      581.98      573.91     16.45 o 
   9  13   5      351.44      369.59     16.24 o 
  10  13   5       21.22       14.30      6.67 o 
  11  13   5      114.81      110.40      8.38 o 
  12  13   5      329.15      342.21     28.27 o 
  -7  14   5      167.41      165.99     13.02 o 
  -6  14   5        8.86        4.66      3.17 o 
  -5  14   5      193.78      209.49      9.14 o 
  -4  14   5      532.12      561.54     16.87 o 
  -3  14   5       55.68       56.09      4.40 o 
  -2  14   5      436.71      401.12     12.44 o 
  -1  14   5      801.54      814.03     19.94 o 
   0  14   5      254.08      240.21      8.82 o 
   1  14   5      299.69      268.26      9.24 o 
   2  14   5     1137.03     1093.09     22.36 o 
   3  14   5     1250.46     1245.80     24.98 o 
   4  14   5      240.39      228.03      9.03 o 
   5  14   5      329.01      344.79     10.20 o 
   6  14   5     1029.83     1033.91     20.31 o 
   7  14   5      570.66      524.69     19.76 o 
   8  14   5       59.00       64.88      6.24 o 
   9  14   5      450.63      432.11     14.21 o 
  10  14   5      300.38      326.76     15.63 o 
  11  14   5       39.44       37.20      7.05 o 
  12  14   5      149.99      155.81     17.62 o 
  -6  15   5      183.71      185.37      8.76 o 
  -5  15   5        3.46        3.24      3.38 o 
  -4  15   5      282.65      290.92     11.83 o 
  -3  15   5      546.35      598.73     42.01 o 
  -2  15   5       92.19       89.86      7.16 o 
  -1  15   5      285.72      271.36      9.80 o 
   0  15   5      637.69      631.87     19.24 o 
   1  15   5      250.66      256.21     10.10 o 
   2  15   5       11.31        1.09      3.00 o 
   3  15   5      562.74      577.90     16.61 o 
   4  15   5      898.23      897.76     24.61 o 
   5  15   5      120.72      128.92      7.73 o 
   6  15   5       43.00       37.99      5.30 o 
   7  15   5      431.31      409.69     18.33 o 
   8  15   5      226.73      235.61     22.26 o 
   9  15   5       22.20       19.43      6.00 o 
  10  15   5      287.04      302.68     15.08 o 
  11  15   5      216.85      237.57     17.12 o 
  -5  16   5      156.55      172.27      9.14 o 
  -4  16   5       17.39       11.69      9.70 o 
  -3  16   5      428.64      466.20     12.83 o 
  -2  16   5      534.26      575.85     15.25 o 
  -1  16   5       51.89       36.66      5.54 o 
   0  16   5      184.37      199.27     11.47 o 
   1  16   5      781.16      766.94     24.45 o 
   2  16   5      229.51      208.66      8.49 o 
   3  16   5       17.82        8.83      4.02 o 
   4  16   5      533.39      495.98     16.00 o 
   5  16   5      340.30      329.07     11.84 o 
   6  16   5        9.85        7.34      3.92 o 
   7  16   5      261.49      264.40     14.76 o 
   8  16   5      610.03      576.26     22.70 o 
   9  16   5      204.54      207.58     27.53 o 
  10  16   5       37.41       27.93     11.08 o 
  -3  17   5       58.60       57.34      8.92 o 
  -2  17   5      414.66      431.12     13.19 o 
  -1  17   5      458.58      451.96     13.99 o 
   0  17   5       85.12       73.49      6.55 o 
   1  17   5      202.33      174.97     15.90 o 
   2  17   5      480.37      454.60     13.11 o 
   3  17   5       97.02      100.82      7.02 o 
   4  17   5       28.92       32.01      5.56 o 
   5  17   5      416.91      409.87     16.65 o 
   6  17   5      374.90      379.30     23.50 o 
   7  17   5       24.22       16.96      6.59 o 
   8  17   5      168.86      174.00     16.35 o 
   9  17   5      323.72      317.21     16.94 o 
  -1  18   5      217.41      205.74     12.48 o 
   0  18   5      292.90      327.26     12.42 o 
   1  18   5       13.00       10.71      4.29 o 
   2  18   5      155.73      161.78      8.84 o 
   3  18   5      389.98      385.94     13.69 o 
   4  18   5       91.73       89.19      7.18 o 
   5  18   5       49.54       47.50      6.82 o 
   6  18   5      229.25      232.40     21.77 o 
   7  18   5      159.22      144.06     12.97 o 
   8  18   5        1.77        5.97     10.08 o 
   1  19   5      179.75      165.91     10.53 o 
   2  19   5        0.16       -1.89      3.87 o 
   3  19   5      164.42      150.77      9.10 o 
   4  19   5      406.14      431.24     16.77 o 
   5  19   5       85.73       85.56      7.46 o 
   6  19   5       14.55        7.88      5.74 o 
  -5 -16   6      130.49      127.05     12.63 o 
  -4 -16   6        1.25       -2.57      5.48 o 
  -3 -16   6      213.04      221.78     16.18 o 
  -2 -16   6      294.34      312.19     16.76 o 
  -1 -16   6       44.43       48.20      8.16 o 
   0 -16   6      105.45      106.67     10.76 o 
   1 -16   6      295.06      311.18     16.01 o 
   2 -16   6      122.72      129.22     10.90 o 
  -7 -15   6       35.86       33.82      7.68 o 
  -6 -15   6       68.43       75.45      9.74 o 
  -5 -15   6      241.53      250.22     12.76 o 
  -4 -15   6      142.82      150.86     11.03 o 
  -3 -15   6        0.63        5.52      5.58 o 
  -2 -15   6      201.71      195.30     14.44 o 
  -1 -15   6      277.91      263.91     14.66 o 
   0 -15   6        4.06       12.18      5.20 o 
   1 -15   6      171.74      190.92     21.64 o 
   2 -15   6      346.18      377.51     16.51 o 
   3 -15   6       85.92       88.41     14.92 o 
   4 -15   6       13.76        8.70      6.24 o 
  -8 -14   6      169.64      177.98     18.99 o 
  -7 -14   6      247.51      234.95     15.80 o 
  -6 -14   6       34.71       37.34      7.64 o 
  -5 -14   6      187.00      193.77     10.89 o 
  -4 -14   6      318.21      352.17     14.47 o 
  -3 -14   6      229.17      234.92     15.91 o 
  -2 -14   6        0.38       -2.20      4.16 o 
  -1 -14   6      202.41      202.12     15.61 o 
   0 -14   6      430.99      432.20     43.55 o 
   1 -14   6       44.68       41.43      6.84 o 
   2 -14   6      145.16      120.10      9.97 o 
   3 -14   6      721.40      675.43     22.23 o 
   4 -14   6       39.84       54.51      7.01 o 
   5 -14   6        0.28        0.99      3.91 o 
  -9 -13   6       93.68      101.61     14.99 o 
  -8 -13   6       11.53        1.64      7.63 o 
  -7 -13   6      203.05      195.47     12.69 o 
  -6 -13   6      245.45      227.73     13.52 o 
  -5 -13   6       65.83       57.61      7.89 o 
  -4 -13   6      258.83      240.09     17.86 o 
  -3 -13   6      501.60      485.98     20.22 o 
  -2 -13   6      452.37      443.57     18.68 o 
  -1 -13   6       66.29       54.85      7.42 o 
   0 -13   6      722.23      706.18     23.46 o 
   1 -13   6      782.17      821.84     25.53 o 
   2 -13   6       42.66       42.53      7.72 o 
   3 -13   6       79.97       77.49      7.91 o 
   4 -13   6      926.70      931.68     27.59 o 
   5 -13   6      226.48      244.30     24.99 o 
   6 -13   6       15.63       11.69      4.10 o 
 -10 -12   6      137.49      140.57     19.66 o 
  -9 -12   6       99.18      107.47     10.89 o 
  -8 -12   6      173.08      174.51     12.29 o 
  -7 -12   6       20.50       20.12      5.81 o 
  -6 -12   6      430.89      423.02     19.68 o 
  -5 -12   6      618.93      626.16     23.47 o 
  -4 -12   6       46.69       48.82      6.30 o 
  -3 -12   6      181.66      195.61     10.56 o 
  -2 -12   6     1083.57     1161.62     33.47 o 
  -1 -12   6      377.79      418.77     31.45 o 
   0 -12   6       19.87       14.02      4.73 o 
   1 -12   6     1141.44     1150.33     31.47 o 
   2 -12   6      935.90      918.60     26.52 o 
   3 -12   6      427.60      403.81     15.23 o 
   4 -12   6      342.27      348.80     36.46 o 
   5 -12   6      511.43      551.14     18.13 o 
   6 -12   6       94.01       97.59      7.84 o 
   7 -12   6       41.92       53.58      5.97 o 
 -11 -11   6      122.50      141.96     18.27 o 
 -10 -11   6       83.59       80.86      9.67 o 
  -9 -11   6       97.81      110.64     15.38 o 
  -8 -11   6      474.77      515.02     20.17 o 
  -7 -11   6      173.41      169.03      9.32 o 
  -6 -11   6      119.60      114.93      7.53 o 
  -5 -11   6      345.81      359.03     24.27 o 
  -4 -11   6      964.62     1028.85     25.37 o 
  -3 -11   6       40.93       45.71      5.84 o 
  -2 -11   6      858.30      899.75     48.98 o 
  -1 -11   6     1450.68     1412.71     37.17 o 
   0 -11   6      137.81      141.98     10.20 o 
   1 -11   6      424.40      408.38     15.71 o 
   2 -11   6     1542.99     1488.61     37.44 o 
   3 -11   6      648.06      599.83     19.17 o 
   4 -11   6      171.87      163.69      9.08 o 
   5 -11   6      423.68      418.92     14.80 o 
   6 -11   6      552.23      523.37     13.49 o 
   7 -11   6      139.09      146.50     10.00 o 
   8 -11   6       52.53       46.84      5.56 o 
 -11 -10   6      142.22      134.15     17.53 o 
 -10 -10   6      483.14      481.72     29.27 o 
  -9 -10   6        6.11        1.20      6.30 o 
  -8 -10   6      396.19      418.36     17.61 o 
  -7 -10   6     1041.83     1070.91     25.91 o 
  -6 -10   6      570.06      551.25     16.12 o 
  -5 -10   6        0.85        2.59      3.39 o 
  -4 -10   6     1199.64     1141.53     26.69 o 
  -3 -10   6     1645.65     1785.27     37.28 o 
  -2 -10   6        3.74        4.82      3.15 o 
  -1 -10   6      953.73      951.83     27.17 o 
   0 -10   6     1337.54     1348.18     34.78 o 
   1 -10   6      498.61      487.80     16.69 o 
   2 -10   6      242.11      215.31     10.38 o 
   3 -10   6      883.55      891.14     24.61 o 
   4 -10   6      319.28      324.98     11.86 o 
   5 -10   6        5.42        8.49      3.51 o 
   6 -10   6      414.72      440.03     14.73 o 
   7 -10   6      738.50      783.21     35.25 o 
   8 -10   6      299.70      311.58     11.99 o 
   9 -10   6        1.08        1.54      3.70 o 
 -11  -9   6        6.42       -4.16      7.71 o 
 -10  -9   6      442.81      438.16     27.24 o 
  -9  -9   6      745.21      775.73     25.37 o 
  -8  -9   6       99.32       99.96      9.32 o 
  -7  -9   6      260.76      263.59     10.62 o 
  -6  -9   6     1566.80     1533.84     33.52 o 
  -5  -9   6      693.01      676.58     15.81 o 
  -4  -9   6      148.35      142.96      6.61 o 
  -3  -9   6     2091.70     2186.53     50.56 o 
  -2  -9   6     1665.91     1696.92     33.74 o 
  -1  -9   6      166.48      128.44      8.93 o 
   0  -9   6      252.46      275.57      9.93 o 
   1  -9   6      961.94      936.76     31.32 o 
   2  -9   6       89.97       89.97     10.18 o 
   3  -9   6       83.76       91.38      5.31 o 
   4  -9   6      822.94      839.38     19.61 o 
   5  -9   6      617.60      640.10     19.15 o 
   6  -9   6        0.40        6.44      3.01 o 
   7  -9   6      569.29      573.40     18.74 o 
   8  -9   6      732.78      788.00     44.08 o 
   9  -9   6      270.51      285.04     12.64 o 
  10  -9   6       13.13        6.00      4.44 o 
 -12  -8   6      300.26      309.52     24.62 o 
 -11  -8   6      130.67      129.32     17.43 o 
 -10  -8   6       29.71       24.06      7.50 o 
  -9  -8   6      351.38      384.12     26.01 o 
  -8  -8   6      575.74      581.73     17.54 o 
  -7  -8   6       93.07       96.14      7.40 o 
  -6  -8   6      752.93      737.26     16.65 o 
  -5  -8   6     1677.38     1655.62     27.47 o 
  -4  -8   6      596.96      591.64     12.49 o 
  -3  -8   6       14.52       17.69      2.48 o 
  -2  -8   6     2905.32     3025.53     49.10 o 
  -1  -8   6     2400.17     2510.54     41.35 o 
   0  -8   6       23.00       22.32      3.65 o 
   1  -8   6     1440.70     1402.42     37.21 o 
   2  -8   6     3549.02     3406.74     52.40 o 
   3  -8   6     2022.21     2042.63     39.17 o 
   4  -8   6       90.49       83.90      5.78 o 
   5  -8   6     2176.19     2132.40     64.75 o 
   6  -8   6     1019.14      996.96     38.71 o 
   7  -8   6       19.72       10.91      3.63 o 
   8  -8   6      488.53      486.33     16.64 o 
   9  -8   6      696.00      723.73     22.32 o 
  10  -8   6      127.65      137.94     10.80 o 
 -12  -7   6      189.45      191.21     13.54 o 
 -11  -7   6      387.98      419.08     20.86 o 
 -10  -7   6      156.86      164.41     13.86 o 
  -9  -7   6       21.56       21.64     17.19 o 
  -8  -7   6      500.99      528.15     16.04 o 
  -7  -7   6      502.74      507.33     15.46 o 
  -6  -7   6       25.33       15.30      3.28 o 
  -5  -7   6      808.28      835.04     17.78 o 
  -4  -7   6     1872.15     1943.73     30.33 o 
  -3  -7   6     1455.15     1481.85     23.81 o 
  -2  -7   6      379.59      401.60     10.38 o 
  -1  -7   6     2518.16     2566.84     42.65 o 
   0  -7   6     1734.20     1741.95     34.39 o 
   1  -7   6      517.90      458.51     13.23 o 
   2  -7   6     2125.34     2046.83     29.66 o 
   3  -7   6     6808.73     6781.91    100.74 o 
   4  -7   6     1577.30     1615.07     33.11 o 
   5  -7   6      357.47      379.55     13.24 o 
   6  -7   6     1283.41     1304.06     47.08 o 
   7  -7   6      790.35      783.64     22.17 o 
   8  -7   6       51.93       46.55      5.51 o 
   9  -7   6      668.25      655.19     41.35 o 
  10  -7   6      638.42      666.37     21.66 o 
  11  -7   6       54.04       50.42      9.19 o 
 -12  -6   6        3.96        2.95      5.57 o 
 -11  -6   6      147.14      140.08     11.06 o 
 -10  -6   6      804.18      790.36     20.16 o 
  -9  -6   6      247.11      252.79     10.12 o 
  -8  -6   6       73.64       72.95      4.87 o 
  -7  -6   6      847.92      856.53     16.98 o 
  -6  -6   6     1626.80     1626.93     26.80 o 
  -5  -6   6       58.11       58.25      3.66 o 
  -4  -6   6     2127.75     2127.41     27.72 o 
  -3  -6   6     2814.73     2817.57     35.22 o 
  -2  -6   6     1313.39     1302.07     18.82 o 
  -1  -6   6      349.10      404.55      8.59 o 
   0  -6   6     1223.80     1212.17     25.77 o 
   1  -6   6     3368.53     3298.71     41.32 o 
   2  -6   6       24.10       30.56      2.23 o 
   3  -6   6     1439.58     1379.80     22.07 o 
   4  -6   6     3667.32     3851.62     51.62 o 
   5  -6   6      574.43      571.48     14.30 o 
   6  -6   6      540.20      528.12     20.85 o 
   7  -6   6     1971.13     1920.44     44.93 o 
   8  -6   6      988.77      962.66     26.17 o 
   9  -6   6        0.30       -0.45      3.23 o 
  10  -6   6      585.26      582.18     23.09 o 
  11  -6   6      315.45      330.90     14.90 o 
  12  -6   6      191.59      169.63     12.96 o 
 -12  -5   6      365.84      374.78     15.86 o 
 -11  -5   6       31.99       27.60      4.70 o 
 -10  -5   6      361.51      353.79     14.08 o 
  -9  -5   6      721.53      732.33     19.84 o 
  -8  -5   6      255.48      266.61      8.07 o 
  -7  -5   6       85.14       91.82      4.12 o 
  -6  -5   6      886.89      892.79     12.42 o 
  -5  -5   6     3187.25     3207.83     33.95 o 
  -4  -5   6       39.93       39.90      2.50 o 
  -3  -5   6     1383.08     1333.31     17.39 o 
  -2  -5   6     1993.84     2057.77     31.60 o 
  -1  -5   6      477.60      462.61      9.30 o 
   0  -5   6      107.60      100.28      4.12 o 
   1  -5   6     5471.81     5455.97     59.60 o 
   2  -5   6     4357.27     4295.80     51.66 o 
   3  -5   6       50.94       54.30      3.07 o 
   4  -5   6      440.96      391.47      8.90 o 
   5  -5   6     2779.98     2794.95     46.50 o 
   6  -5   6      529.68      533.68     11.70 o 
   7  -5   6     1020.77      990.42     23.19 o 
   8  -5   6     1047.60     1081.10     28.54 o 
   9  -5   6     1047.27     1031.51     28.24 o 
  10  -5   6        4.36        7.99      4.18 o 
  11  -5   6      476.67      489.62     35.86 o 
  12  -5   6      307.12      318.54     18.07 o 
 -13  -4   6        8.54       20.15      6.12 o 
 -12  -4   6      419.28      426.44     17.56 o 
 -11  -4   6      329.28      337.18     10.87 o 
 -10  -4   6       43.52       35.48      4.35 o 
  -9  -4   6      840.84      853.28     26.49 o 
  -8  -4   6     1471.43     1494.63     24.85 o 
  -7  -4   6      545.46      519.81      9.12 o 
  -6  -4   6      788.09      751.79     12.18 o 
  -5  -4   6     4098.48     4062.98     41.98 o 
  -4  -4   6     2479.21     2528.52     28.88 o 
  -3  -4   6       74.04       76.28      3.06 o 
  -2  -4   6      118.00      120.40      3.52 o 
  -1  -4   6    15498.10    15650.29    314.08 o 
   0  -4   6       11.96       12.51      1.73 o 
   1  -4   6     3477.54     3617.57     43.85 o 
   2  -4   6     4486.29     4500.83     58.79 o 
   3  -4   6     2482.25     2445.21     47.40 o 
   4  -4   6       78.24       92.32      3.52 o 
   5  -4   6     1596.89     1616.18     28.61 o 
   6  -4   6     1887.24     1965.87     37.73 o 
   7  -4   6      808.50      786.75     16.20 o 
   8  -4   6      499.68      484.76     12.68 o 
   9  -4   6     1040.52     1076.60     23.14 o 
  10  -4   6      849.77      847.78     20.17 o 
  11  -4   6        1.42        1.08      3.10 o 
  12  -4   6       73.68       72.37      8.59 o 
 -13  -3   6      156.57      144.24     20.25 o 
 -12  -3   6       97.13       88.65     11.38 o 
 -11  -3   6      592.25      535.24     23.00 o 
 -10  -3   6      421.46      389.23     12.43 o 
  -9  -3   6       77.40       72.41      4.78 o 
  -8  -3   6     1326.85     1269.39     20.75 o 
  -7  -3   6     4378.40     4216.58     81.57 o 
  -6  -3   6      972.55      951.89     13.70 o 
  -5  -3   6       39.63       34.85      2.25 o 
  -4  -3   6     4501.69     4704.42     58.71 o 
  -3  -3   6     5771.07     5841.78     70.81 o 
  -2  -3   6      365.13      345.04      5.82 o 
  -1  -3   6      607.64      538.23      8.13 o 
   0  -3   6     6229.20     6015.05     66.78 o 
   1  -3   6     2847.08     2889.77     35.46 o 
   2  -3   6     3403.60     3513.94     51.24 o 
   3  -3   6     5171.95     5170.64     67.28 o 
   4  -3   6      355.57      315.02      7.53 o 
   5  -3   6       20.53       23.66      2.55 o 
   6  -3   6      995.44     1002.55     17.23 o 
   7  -3   6     2980.10     2910.14     47.75 o 
   8  -3   6      896.65      865.92     17.78 o 
   9  -3   6      164.71      149.79      6.87 o 
  10  -3   6     1138.09     1100.86     29.67 o 
  11  -3   6      478.80      501.07     14.51 o 
  12  -3   6        0.22       -2.27      2.89 o 
  13  -3   6      152.23      158.29      9.59 o 
 -13  -2   6      179.26      192.84     12.09 o 
 -12  -2   6       42.22       37.81      5.61 o 
 -11  -2   6      119.15      118.18      7.97 o 
 -10  -2   6      549.58      541.84     14.77 o 
  -9  -2   6     1149.11     1116.89     23.04 o 
  -8  -2   6       51.69       57.58      4.05 o 
  -7  -2   6     1297.71     1288.65     19.01 o 
  -6  -2   6     1853.29     1857.35     26.55 o 
  -5  -2   6       10.27        7.70      1.44 o 
  -4  -2   6     2235.01     2199.77     32.77 o 
  -3  -2   6     6163.95     6327.65     72.90 o 
  -2  -2   6     3546.95     3321.65     38.69 o 
  -1  -2   6      163.68      200.72      4.65 o 
   0  -2   6     4685.56     4675.88     57.15 o 
   1  -2   6    16438.40    16479.53    235.76 o 
   2  -2   6     1402.51     1379.20     19.89 o 
   3  -2   6     3050.84     3210.40     39.16 o 
   4  -2   6     2224.12     2268.20     27.94 o 
   5  -2   6     2621.65     2629.00     30.61 o 
   6  -2   6       13.67       17.36      2.25 o 
   7  -2   6     2413.99     2373.16     39.75 o 
   8  -2   6     3234.56     3112.73     51.27 o 
   9  -2   6      287.41      280.48      9.45 o 
  10  -2   6      461.82      430.37     14.09 o 
  11  -2   6      848.19      784.51     19.65 o 
  12  -2   6      350.27      337.77     16.14 o 
  13  -2   6        0.35       -0.77      3.78 o 
 -13  -1   6      132.41      121.09      9.45 o 
 -12  -1   6      345.81      350.28     12.82 o 
 -11  -1   6      224.11      215.83      9.71 o 
 -10  -1   6       16.73       21.91      3.97 o 
  -9  -1   6      593.87      611.50     15.01 o 
  -8  -1   6     1151.12     1143.18     22.52 o 
  -7  -1   6      100.68       92.51      5.78 o 
  -6  -1   6      808.79      817.31     13.43 o 
  -5  -1   6     3826.36     3740.39     42.73 o 
  -4  -1   6      458.09      429.57      7.32 o 
  -3  -1   6     3525.18     3703.33     40.17 o 
  -2  -1   6     7120.30     7329.98     92.97 o 
  -1  -1   6    11155.29    11153.73    122.62 o 
   0  -1   6      445.93      477.08      7.44 o 
   1  -1   6     8472.16     8638.56     96.35 o 
   2  -1   6    10642.93    10757.66    137.11 o 
   3  -1   6     1095.25     1025.48     15.29 o 
   4  -1   6     1786.13     1839.49     23.82 o 
   5  -1   6     3333.43     3313.17     43.95 o 
   6  -1   6     2889.50     2815.77     41.08 o 
   7  -1   6       38.58       48.31      3.99 o 
   8  -1   6     1366.97     1308.41     24.61 o 
   9  -1   6     1067.56     1091.45     37.57 o 
  10  -1   6      129.87      134.81     12.48 o 
  11  -1   6      356.29      362.15     12.31 o 
  12  -1   6      783.19      764.39     20.28 o 
  13  -1   6      225.79      205.89     10.26 o 
 -12   0   6      174.55      180.01      9.42 o 
 -11   0   6      715.86      719.96     21.65 o 
 -10   0   6      407.00      397.25     11.83 o 
  -9   0   6       12.20       10.11      3.11 o 
  -8   0   6      989.64      938.22     19.34 o 
  -7   0   6     2346.59     2264.20     35.54 o 
  -6   0   6       43.90       45.23      3.25 o 
  -5   0   6     1912.68     1918.31     25.04 o 
  -4   0   6     7373.33     7245.12     91.12 o 
  -3   0   6     2697.99     2765.19     45.66 o 
  -2   0   6       53.70       34.74      1.98 o 
  -1   0   6     1955.98     1882.32     22.89 o 
   0   0   6     1116.72     1021.23     14.28 o 
   1   0   6     1682.80     1968.76     28.01 o 
   2   0   6    10863.18    11612.90    136.41 o 
   3   0   6    13739.67    14256.33    180.50 o 
   4   0   6     1468.43     1536.97     20.42 o 
   5   0   6      527.55      488.78      8.63 o 
   6   0   6     2313.65     2328.90     31.33 o 
   7   0   6     1696.76     1623.59     26.01 o 
   8   0   6      119.10      129.28      7.57 o 
   9   0   6     1306.19     1268.94     26.87 o 
  10   0   6     1812.67     1772.56     35.94 o 
  11   0   6       95.87       99.43      7.15 o 
  12   0   6      300.80      295.84     15.63 o 
  13   0   6      376.08      356.86     15.03 o 
  14   0   6      144.00      150.92     11.40 o 
 -12   1   6        4.60        2.58      4.15 o 
 -11   1   6      419.66      395.24     18.34 o 
 -10   1   6     1010.54     1036.48     31.61 o 
  -9   1   6      358.31      350.02     22.58 o 
  -8   1   6      435.86      414.09     19.01 o 
  -7   1   6     4035.19     3867.96     56.56 o 
  -6   1   6     2160.99     2220.15     31.33 o 
  -5   1   6       28.89       26.26      2.64 o 
  -4   1   6     2367.00     2288.09     34.06 o 
  -3   1   6    10221.84    10357.47    121.54 o 
  -2   1   6     2583.27     2682.59     33.98 o 
  -1   1   6     1617.55     1591.75     19.62 o 
   0   1   6     2177.27     2010.73     24.38 o 
   1   1   6     4541.44     4530.99     50.33 o 
   2   1   6       70.08       70.72      2.39 o 
   3   1   6     2148.87     2084.08     26.68 o 
   4   1   6     9381.31     9650.32    106.12 o 
   5   1   6     1503.07     1515.08     21.63 o 
   6   1   6     2090.55     2050.55     31.62 o 
   7   1   6     5392.31     5191.13     72.65 o 
   8   1   6     1228.76     1179.47     20.50 o 
   9   1   6        0.31        3.89      2.21 o 
  10   1   6     1182.06     1198.31     54.36 o 
  11   1   6     1291.09     1254.58     28.45 o 
  12   1   6      140.97      122.79     11.72 o 
  13   1   6       78.65       62.65      7.09 o 
  14   1   6      416.69      422.74     17.82 o 
 -12   2   6      231.11      231.34     12.77 o 
 -11   2   6        0.05       -3.60      3.40 o 
 -10   2   6      804.42      780.22     24.01 o 
  -9   2   6     1104.35     1166.04     26.79 o 
  -8   2   6        8.53       10.59      3.17 o 
  -7   2   6     1267.45     1262.15     26.94 o 
  -6   2   6     1279.14     1276.37     21.33 o 
  -5   2   6     2837.30     2861.63     38.36 o 
  -4   2   6      118.17      113.46      6.17 o 
  -3   2   6     5036.46     5214.83     67.57 o 
  -2   2   6     7884.57     7677.54     89.55 o 
  -1   2   6      350.42      362.97      6.37 o 
   0   2   6     1740.42     1680.15     20.76 o 
   1   2   6     2220.18     2147.85     22.83 o 
   2   2   6     9329.20     9656.40     94.44 o 
   3   2   6     2184.19     2449.45     27.17 o 
   4   2   6     7133.86     7424.32     73.38 o 
   5   2   6     6403.04     6540.08     75.63 o 
   6   2   6       14.07       17.47      2.09 o 
   7   2   6     1665.44     1595.13     26.52 o 
   8   2   6     4985.29     4648.32     74.21 o 
   9   2   6     1490.09     1421.84     34.73 o 
  10   2   6        0.64        4.16      3.22 o 
  11   2   6      752.83      733.36     19.76 o 
  12   2   6      562.94      524.99     18.27 o 
  13   2   6       71.86       65.64      8.00 o 
  14   2   6      200.46      214.97     14.50 o 
 -12   3   6      407.88      427.07     18.76 o 
 -11   3   6      406.29      381.27     13.90 o 
 -10   3   6        8.63        5.85      3.56 o 
  -9   3   6      988.70      942.26     22.77 o 
  -8   3   6     1247.20     1267.43     27.74 o 
  -7   3   6      283.06      286.79      9.89 o 
  -6   3   6     1445.97     1434.88     26.80 o 
  -5   3   6      875.48      912.42     16.64 o 
  -4   3   6     3534.59     3498.44     49.58 o 
  -3   3   6        4.52        6.81      1.43 o 
  -2   3   6     3627.26     3503.97     40.36 o 
  -1   3   6    10997.75    11130.70    133.07 o 
   0   3   6      100.55      109.01      2.84 o 
   1   3   6      210.96      193.54      5.48 o 
   2   3   6    11089.61    11628.51    106.88 o 
   3   3   6     8906.98     9118.47     85.98 o 
   4   3   6      137.95      204.04      3.78 o 
   5   3   6     2431.14     2425.43     26.92 o 
   6   3   6     4187.96     4163.75     65.78 o 
   7   3   6     1665.95     1585.53     23.40 o 
   8   3   6     3148.08     3050.87     50.98 o 
   9   3   6     1707.68     1691.69     34.47 o 
  10   3   6      881.65      794.69     21.57 o 
  11   3   6        5.48        5.08      3.83 o 
  12   3   6      977.27      927.76     24.24 o 
  13   3   6      528.34      530.40     17.91 o 
  14   3   6       15.25       16.47      6.14 o 
 -12   4   6       51.66       56.42      7.06 o 
 -11   4   6      595.53      581.92     17.36 o 
 -10   4   6      952.97     1008.40     24.29 o 
  -9   4   6       37.13       36.29      5.27 o 
  -8   4   6      560.60      531.42     14.86 o 
  -7   4   6     1185.37     1151.71     24.86 o 
  -6   4   6      430.08      439.21     11.43 o 
  -5   4   6      884.93      903.01     16.53 o 
  -4   4   6     3577.07     3536.81     50.02 o 
  -3   4   6     2242.45     2201.32     32.17 o 
  -2   4   6     1354.55     1456.67     18.30 o 
  -1   4   6     2136.49     1948.68     23.46 o 
   0   4   6     6435.05     6446.02     72.79 o 
   1   4   6      109.32      158.74      4.11 o 
   2   4   6     2672.90     2886.42     28.79 o 
   3   4   6     6119.66     6188.83     56.14 o 
   4   4   6     5138.02     5163.00     49.90 o 
   5   4   6      275.66      269.40      4.52 o 
   6   4   6     3496.50     3326.11     37.91 o 
   7   4   6      870.69      930.30     16.63 o 
   8   4   6      462.70      453.84     10.70 o 
   9   4   6      455.37      473.00     14.08 o 
  10   4   6     1379.58     1339.01     29.80 o 
  11   4   6      588.21      623.56     18.17 o 
  12   4   6      208.91      197.12     11.41 o 
  13   4   6      508.43      525.89     18.40 o 
  14   4   6      426.81      429.58     16.90 o 
 -11   5   6      156.53      130.99      8.02 o 
 -10   5   6      558.10      570.25     16.40 o 
  -9   5   6      677.93      667.10     17.59 o 
  -8   5   6       31.99       19.61      4.54 o 
  -7   5   6      488.42      476.88     13.11 o 
  -6   5   6     3731.09     3778.21     66.66 o 
  -5   5   6       38.89       32.51      2.87 o 
  -4   5   6      383.48      391.42      8.43 o 
  -3   5   6     6039.64     5961.96     80.99 o 
  -2   5   6     3966.84     3850.97     49.98 o 
  -1   5   6     1165.26     1329.90     16.85 o 
   0   5   6     7123.58     7079.98     73.59 o 
   1   5   6     5770.29     5715.91    106.17 o 
   2   5   6      255.15      267.51      5.22 o 
   3   5   6     1956.91     2048.43     20.15 o 
   4   5   6    10669.68    10722.89     95.90 o 
   5   5   6     2921.94     3015.47     28.25 o 
   6   5   6      900.20      876.43     11.33 o 
   7   5   6      419.32      466.09      9.71 o 
   8   5   6     1741.98     1773.16     28.97 o 
   9   5   6      364.08      320.28     14.39 o 
  10   5   6      192.03      208.62      8.37 o 
  11   5   6      733.93      707.79     20.06 o 
  12   5   6      301.59      269.83     12.83 o 
  13   5   6       22.02       17.56      5.53 o 
  14   5   6      382.95      356.83     15.64 o 
 -11   6   6       26.22       23.10      4.24 o 
 -10   6   6      129.89      129.74      7.48 o 
  -9   6   6      926.37      899.44     35.94 o 
  -8   6   6      649.01      689.13     17.17 o 
  -7   6   6       27.89       24.41      3.46 o 
  -6   6   6      667.80      662.13     15.78 o 
  -5   6   6     4805.64     4891.56     67.99 o 
  -4   6   6      753.72      747.07     13.34 o 
  -3   6   6     1450.96     1443.05     23.31 o 
  -2   6   6     8567.11     8467.27    106.23 o 
  -1   6   6     3625.13     3602.02     47.08 o 
   0   6   6        5.51        0.47      1.73 o 
   1   6   6     2039.48     1992.33     27.93 o 
   2   6   6     4185.98     4188.18     38.71 o 
   3   6   6      615.58      673.25      8.57 o 
   4   6   6     2110.96     2184.50     22.29 o 
   5   6   6     5907.55     6242.29     59.00 o 
   6   6   6      351.61      329.76      5.31 o 
   7   6   6       41.85       47.59      3.17 o 
   8   6   6     1577.36     1567.31     21.83 o 
   9   6   6     2409.88     2399.25     40.96 o 
  10   6   6      142.59      141.16      7.66 o 
  11   6   6      197.42      190.87     10.34 o 
  12   6   6      704.09      705.65     21.15 o 
  13   6   6      219.05      235.81     12.92 o 
  14   6   6        8.88       -1.65      5.31 o 
 -11   7   6      243.29      257.20     16.59 o 
 -10   7   6       58.65       56.31      4.91 o 
  -9   7   6      159.14      160.25      7.34 o 
  -8   7   6     1008.30     1018.93     36.39 o 
  -7   7   6      481.20      489.44     13.06 o 
  -6   7   6       21.03       21.15      2.72 o 
  -5   7   6     2339.75     2317.64     36.47 o 
  -4   7   6     5734.44     5712.11     68.17 o 
  -3   7   6     1332.76     1305.67     19.53 o 
  -2   7   6      865.54      840.02     13.53 o 
  -1   7   6     5191.78     4986.58     63.79 o 
   0   7   6     2626.57     2703.63     31.08 o 
   1   7   6      347.98      350.15      8.86 o 
   2   7   6     8830.37     9157.88     82.22 o 
   3   7   6     4756.89     4893.64     45.04 o 
   4   7   6      107.98      104.30      2.89 o 
   5   7   6     1448.17     1540.67     17.72 o 
   6   7   6     5646.24     5662.28     53.93 o 
   7   7   6      478.40      519.38      8.78 o 
   8   7   6      653.21      639.29     11.32 o 
   9   7   6     2622.38     2645.07     46.23 o 
  10   7   6     1273.13     1277.09     25.77 o 
  11   7   6      102.95      114.64      9.19 o 
  12   7   6      298.97      301.65     15.19 o 
  13   7   6      513.84      528.92     19.75 o 
  14   7   6      176.90      162.95     12.04 o 
 -10   8   6      374.14      385.83     16.91 o 
  -9   8   6       71.49       71.06      8.37 o 
  -8   8   6      183.54      182.60     11.17 o 
  -7   8   6      989.36     1034.30     21.89 o 
  -6   8   6      855.21      870.16     19.52 o 
  -5   8   6      173.86      169.08      7.45 o 
  -4   8   6     1994.87     1912.69     27.35 o 
  -3   8   6     2588.53     2518.67     34.63 o 
  -2   8   6      226.86      229.46      5.67 o 
  -1   8   6      641.71      643.81     11.07 o 
   0   8   6     4067.62     4005.51     46.46 o 
   1   8   6     1881.67     1771.24     21.53 o 
   2   8   6      456.30      488.75      7.31 o 
   3   8   6     3785.63     3799.17     36.62 o 
   4   8   6     3271.69     3194.94     35.45 o 
   5   8   6     1823.72     1901.44     20.05 o 
   6   8   6     1100.76     1091.50     13.74 o 
   7   8   6     2308.75     2356.60     27.42 o 
   8   8   6      163.70      183.37      6.07 o 
   9   8   6      155.55      178.80      6.83 o 
  10   8   6     1155.02     1154.80     24.11 o 
  11   8   6      871.81      837.77     19.92 o 
  12   8   6       11.68        7.15      4.87 o 
  13   8   6      287.83      277.88     13.60 o 
  14   8   6      298.82      303.97     14.41 o 
 -10   9   6      354.93      377.26     19.64 o 
  -9   9   6      650.11      660.74     22.42 o 
  -8   9   6      100.44      108.45      8.89 o 
  -7   9   6      450.88      472.39     17.25 o 
  -6   9   6     1496.48     1539.75     24.31 o 
  -5   9   6      442.91      456.14      9.51 o 
  -4   9   6      289.89      274.75      6.69 o 
  -3   9   6     1487.32     1522.77     21.09 o 
  -2   9   6     1471.35     1401.52     20.94 o 
  -1   9   6        2.22        0.52      1.44 o 
   0   9   6     1523.37     1450.52     22.52 o 
   1   9   6     3289.85     3262.57     40.14 o 
   2   9   6     1032.42     1057.68     16.86 o 
   3   9   6       33.73       36.70      2.81 o 
   4   9   6     1207.68     1183.79     15.03 o 
   5   9   6     2581.61     2631.27     29.89 o 
   6   9   6      328.29      323.72      6.96 o 
   7   9   6      628.42      638.57     12.65 o 
   8   9   6     2645.61     2601.12     52.08 o 
   9   9   6     1343.52     1354.40     33.20 o 
  10   9   6       18.24       34.15      6.86 o 
  11   9   6      619.51      588.27     23.40 o 
  12   9   6      311.23      361.28     34.06 o 
  13   9   6        1.05       -3.65      5.56 o 
  14   9   6      226.57      230.16     16.74 o 
  -9  10   6      464.92      497.71     20.15 o 
  -8  10   6      902.18     1009.08     31.94 o 
  -7  10   6      100.46       93.06     13.44 o 
  -6  10   6      584.51      578.84     15.12 o 
  -5  10   6      634.73      647.77     13.14 o 
  -4  10   6      155.38      152.01      5.55 o 
  -3  10   6        3.04        6.18      2.12 o 
  -2  10   6     1010.37     1056.90     18.61 o 
  -1  10   6     2185.12     2076.72     32.47 o 
   0  10   6      108.73      135.71      6.82 o 
   1  10   6      417.88      422.28     10.55 o 
   2  10   6     3537.70     3639.38     41.91 o 
   3  10   6      907.97      937.33     13.45 o 
   4  10   6        5.85        8.40      1.57 o 
   5  10   6     1311.29     1314.83     16.79 o 
   6  10   6     2563.11     2556.72     34.06 o 
   7  10   6      423.12      409.74     10.78 o 
   8  10   6      802.44      819.03     20.01 o 
   9  10   6     1836.93     1874.51     48.64 o 
  10  10   6      234.65      237.92     11.55 o 
  11  10   6       76.91       72.07     12.51 o 
  12  10   6      258.40      240.78     19.85 o 
  13  10   6      296.05      280.02     23.14 o 
  -9  11   6       14.62       12.77      5.33 o 
  -8  11   6      376.90      430.39     18.65 o 
  -7  11   6      297.07      316.87     19.62 o 
  -6  11   6      114.05      122.19      6.40 o 
  -5  11   6      516.92      557.40     11.73 o 
  -4  11   6      960.08     1000.16     18.93 o 
  -3  11   6      647.09      647.21     23.47 o 
  -2  11   6        7.89        4.56      2.37 o 
  -1  11   6     1989.74     1925.58     30.74 o 
   0  11   6     2172.14     2027.84     32.09 o 
   1  11   6      401.80      412.05      8.78 o 
   2  11   6      574.04      568.30     11.61 o 
   3  11   6     6493.15     6532.44     85.69 o 
   4  11   6      300.02      283.87      7.82 o 
   5  11   6      123.92      132.03      8.25 o 
   6  11   6     1632.41     1596.38     21.43 o 
   7  11   6     1240.19     1262.81     23.76 o 
   8  11   6       32.50       29.35      5.06 o 
   9  11   6      690.58      666.63     22.32 o 
  10  11   6      653.02      671.28     22.53 o 
  11  11   6      220.58      243.15     19.26 o 
  12  11   6       79.87       85.35     13.99 o 
  13  11   6      339.09      296.71     23.07 o 
  -8  12   6       15.45        8.92      5.09 o 
  -7  12   6      408.92      420.64     13.31 o 
  -6  12   6      572.14      618.71     20.60 o 
  -5  12   6      155.45      158.98      9.56 o 
  -4  12   6      735.58      711.48     20.21 o 
  -3  12   6     2459.46     2426.03     40.22 o 
  -2  12   6      788.09      811.97     15.86 o 
  -1  12   6       90.98       71.35      5.66 o 
   0  12   6     2343.04     2263.24     35.84 o 
   1  12   6     1760.80     1729.90     25.81 o 
   2  12   6        1.27       -0.38      2.93 o 
   3  12   6     1772.55     1772.57     33.46 o 
   4  12   6     2577.75     2604.03     37.69 o 
   5  12   6      475.36      453.06     10.46 o 
   6  12   6      383.21      397.37      8.81 o 
   7  12   6     1130.64     1105.97     23.42 o 
   8  12   6      248.00      270.84      9.02 o 
   9  12   6       11.01        6.16      5.03 o 
  10  12   6      206.70      188.52     11.63 o 
  11  12   6      488.84      528.14     52.90 o 
  12  12   6      114.59       84.98     12.89 o 
  13  12   6        1.09       -0.71      7.32 o 
  -7  13   6       21.98       24.51      6.13 o 
  -6  13   6      403.29      386.37     17.14 o 
  -5  13   6      865.26      893.15     21.41 o 
  -4  13   6       59.19       65.15      4.33 o 
  -3  13   6      579.32      566.10     19.15 o 
  -2  13   6     1711.14     1644.82     29.36 o 
  -1  13   6      347.53      351.10     11.47 o 
   0  13   6      248.46      247.16      8.43 o 
   1  13   6     1546.29     1494.66     33.97 o 
   2  13   6      280.09      284.61      8.21 o 
   3  13   6      167.68      153.77      6.40 o 
   4  13   6      965.22      949.72     18.34 o 
   5  13   6     1432.50     1414.04     24.98 o 
   6  13   6       39.65       45.73      4.55 o 
   7  13   6      397.84      388.73     11.45 o 
   8  13   6      557.72      560.03     16.29 o 
   9  13   6      574.24      575.21     32.17 o 
  10  13   6        3.91        2.16      3.95 o 
  11  13   6      162.88      168.93      9.92 o 
  12  13   6      333.50      347.90     35.51 o 
  -6  14   6       33.63       31.93      4.50 o 
  -5  14   6      333.74      328.36     11.49 o 
  -4  14   6      518.66      536.80     15.54 o 
  -3  14   6       39.81       41.39      4.14 o 
  -2  14   6      630.70      611.05     19.40 o 
  -1  14   6     1073.94     1087.31     28.50 o 
   0  14   6      138.38      148.57      7.08 o 
   1  14   6      123.55      131.42      6.08 o 
   2  14   6      666.76      647.70     13.94 o 
   3  14   6      746.40      784.66     17.05 o 
   4  14   6       65.90       53.78      5.32 o 
   5  14   6      194.77      202.23      8.19 o 
   6  14   6      720.00      702.96     15.89 o 
   7  14   6      186.62      196.00     14.93 o 
   8  14   6       43.44       41.47      5.27 o 
   9  14   6      405.51      426.85     14.14 o 
  10  14   6      411.50      435.47     18.12 o 
  11  14   6       19.52       19.17      6.43 o 
  12  14   6      124.24      140.39     16.84 o 
  -5  15   6       13.13        8.12      3.87 o 
  -4  15   6      386.47      409.26     14.59 o 
  -3  15   6      571.58      604.42     15.19 o 
  -2  15   6        5.89        3.48      2.98 o 
  -1  15   6      329.52      333.27     11.18 o 
   0  15   6      653.42      641.53     16.94 o 
   1  15   6      187.56      180.41      8.28 o 
   2  15   6      150.40      145.73      6.86 o 
   3  15   6     1206.78     1184.55     24.38 o 
   4  15   6      919.83      879.10     20.27 o 
   5  15   6      121.97      111.28     10.53 o 
   6  15   6      214.21      220.21      9.13 o 
   7  15   6      769.35      804.40     23.65 o 
   8  15   6       82.08       79.35     10.93 o 
   9  15   6       32.67       32.23      9.28 o 
  10  15   6      294.70      302.97     15.21 o 
  11  15   6      176.27      172.98     12.66 o 
  -4  16   6       16.68       12.14      4.45 o 
  -3  16   6      426.32      447.23     12.86 o 
  -2  16   6      422.79      460.59     13.51 o 
  -1  16   6        7.38        5.51      3.37 o 
   0  16   6      301.00      302.18     11.27 o 
   1  16   6      901.36      898.13     22.35 o 
   2  16   6      200.68      198.57      8.23 o 
   3  16   6       28.37       19.42      4.01 o 
   4  16   6      773.71      753.42     18.08 o 
   5  16   6      607.93      580.79     15.64 o 
   6  16   6       32.05       25.29      4.74 o 
   7  16   6      367.42      333.13     16.70 o 
   8  16   6      548.36      557.73     22.21 o 
   9  16   6       98.92       99.94     11.05 o 
  10  16   6       22.40       31.66     11.38 o 
  -3  17   6       48.48       52.25      5.09 o 
  -2  17   6      299.77      313.49     11.14 o 
  -1  17   6      376.49      418.22     13.38 o 
   0  17   6       11.03        9.12      5.63 o 
   1  17   6      230.26      213.75     10.28 o 
   2  17   6      409.12      411.66     12.40 o 
   3  17   6      110.05      115.06      7.57 o 
   4  17   6       59.99       51.68      6.96 o 
   5  17   6      382.30      382.26     17.71 o 
   6  17   6      177.59      171.13      9.39 o 
   7  17   6        0.15        0.63      5.49 o 
   8  17   6      350.47      347.73     32.22 o 
   9  17   6      332.80      372.72     26.95 o 
  -1  18   6      217.50      214.83      9.70 o 
   0  18   6      266.96      284.04     11.62 o 
   1  18   6       16.44        9.58      4.35 o 
   2  18   6       92.67       95.93      7.13 o 
   3  18   6      420.18      418.81     13.32 o 
   4  18   6       78.10       80.17      6.83 o 
   5  18   6       77.99       55.39      7.07 o 
   6  18   6      277.07      290.90     11.75 o 
   7  18   6      172.11      192.90     13.87 o 
   8  18   6        3.08        5.92      7.07 o 
   1  19   6      177.05      187.50     11.06 o 
   2  19   6        0.34        1.43      3.71 o 
   3  19   6      128.34      115.26      8.14 o 
   4  19   6      366.05      394.14     13.49 o 
   5  19   6       60.59       52.82      6.29 o 
   6  19   6       37.80       31.29      6.82 o 
  -4 -16   7       54.35       64.05      9.97 o 
  -3 -16   7      248.50      250.04     17.84 o 
  -2 -16   7      160.24      169.54     14.25 o 
  -1 -16   7        0.49        5.74      5.77 o 
   0 -16   7      133.29      141.66     19.91 o 
  -6 -15   7      111.78      126.13     12.32 o 
  -5 -15   7      364.52      412.70     19.52 o 
  -4 -15   7      108.48      116.38     10.09 o 
  -3 -15   7       18.67       10.37      6.09 o 
  -2 -15   7      189.51      208.80     15.45 o 
  -1 -15   7      300.48      259.37     15.25 o 
   0 -15   7        7.52        9.67      5.54 o 
   1 -15   7      134.69      137.10     17.95 o 
   2 -15   7      290.45      315.26     35.99 o 
   3 -15   7       68.33       76.29      8.87 o 
  -8 -14   7      163.40      143.07     17.32 o 
  -7 -14   7      228.58      208.02     13.48 o 
  -6 -14   7       63.54       64.36      8.97 o 
  -5 -14   7       93.39       97.66     10.79 o 
  -4 -14   7      335.34      342.62     14.76 o 
  -3 -14   7      200.19      200.35     15.08 o 
  -2 -14   7        2.94        6.26      5.39 o 
  -1 -14   7      174.52      203.80     14.64 o 
   0 -14   7      452.34      428.02     18.48 o 
   1 -14   7       19.51       15.82      5.49 o 
   2 -14   7      139.45      138.67     11.14 o 
   3 -14   7      672.79      679.35     25.80 o 
   4 -14   7       12.89       10.83      5.17 o 
   5 -14   7       25.94       25.14      6.48 o 
  -9 -13   7       73.59       74.81     13.52 o 
  -8 -13   7        7.02       15.63      9.52 o 
  -7 -13   7      304.00      292.21     15.47 o 
  -6 -13   7      156.43      169.29     24.92 o 
  -5 -13   7       57.83       39.52      7.70 o 
  -4 -13   7      215.10      250.95     11.99 o 
  -3 -13   7      546.73      565.67     37.56 o 
  -2 -13   7      205.67      187.20     13.77 o 
  -1 -13   7        1.26        0.23      4.67 o 
   0 -13   7      705.19      723.33     24.58 o 
   1 -13   7      620.10      604.19     21.55 o 
   2 -13   7        1.41        0.83      3.70 o 
   3 -13   7      158.83      176.04     11.41 o 
   4 -13   7      946.21      937.86     27.55 o 
   5 -13   7      104.63      118.55     14.83 o 
   6 -13   7       65.99       58.66      6.89 o 
  -9 -12   7       83.65       82.58     20.31 o 
  -8 -12   7       91.25       84.80      9.39 o 
  -7 -12   7       38.95       36.59      8.95 o 
  -6 -12   7      500.27      510.35     23.54 o 
  -5 -12   7      345.05      385.04     25.12 o 
  -4 -12   7       32.98       38.06      5.98 o 
  -3 -12   7      272.75      261.34     15.96 o 
  -2 -12   7     1055.73     1054.68     32.05 o 
  -1 -12   7      175.60      182.53     12.69 o 
   0 -12   7       69.06       64.89      8.47 o 
   1 -12   7     1037.91      988.08     29.08 o 
   2 -12   7      734.27      754.91     23.86 o 
   3 -12   7       47.84       48.30      6.60 o 
   4 -12   7      340.10      332.11     25.19 o 
   5 -12   7      488.27      485.59     17.53 o 
   6 -12   7      158.42      153.27     10.25 o 
   7 -12   7       36.98       34.62      5.72 o 
 -10 -11   7       31.29       29.77     11.28 o 
  -9 -11   7      132.38      127.29     11.71 o 
  -8 -11   7      209.77      219.13     13.50 o 
  -7 -11   7       98.09       95.58      7.69 o 
  -6 -11   7      216.70      194.46     12.09 o 
  -5 -11   7      566.65      582.62     30.36 o 
  -4 -11   7      494.17      492.30     16.31 o 
  -3 -11   7       66.13       66.77      7.56 o 
  -2 -11   7      490.48      446.18     18.23 o 
  -1 -11   7     1288.23     1282.03     35.39 o 
   0 -11   7      194.69      187.77     11.01 o 
   1 -11   7      277.46      269.28     12.79 o 
   2 -11   7      906.59      890.47     26.13 o 
   3 -11   7      471.57      474.31     17.27 o 
   4 -11   7       80.53       71.71      7.35 o 
   5 -11   7      200.98      216.80     13.84 o 
   6 -11   7      504.13      492.94     13.66 o 
   7 -11   7      109.72      100.82     12.07 o 
   8 -11   7      118.62      117.22     12.10 o 
 -11 -10   7      128.30      100.34     16.44 o 
 -10 -10   7      297.90      284.40     22.80 o 
  -9 -10   7       32.16       24.54      6.76 o 
  -8 -10   7      238.42      230.62     13.47 o 
  -7 -10   7      706.83      725.92     20.09 o 
  -6 -10   7      324.72      319.81     11.89 o 
  -5 -10   7       70.51       78.66      7.14 o 
  -4 -10   7      503.08      530.25     28.75 o 
  -3 -10   7      542.66      528.77     17.73 o 
  -2 -10   7        5.53        5.31      3.48 o 
  -1 -10   7      862.14      878.37     48.38 o 
   0 -10   7     1462.76     1395.78     36.46 o 
   1 -10   7      185.40      165.88      9.88 o 
   2 -10   7      261.03      245.00     11.65 o 
   3 -10   7      691.30      662.65     20.76 o 
   4 -10   7      609.71      568.72     17.39 o 
   5 -10   7        1.65       -1.42      5.20 o 
   6 -10   7      398.21      380.06     14.13 o 
   7 -10   7      613.13      628.13     19.49 o 
   8 -10   7      162.33      163.50     16.09 o 
   9 -10   7       45.07       28.89      5.36 o 
 -11  -9   7       11.47       -6.01      7.56 o 
 -10  -9   7      301.72      304.14     22.78 o 
  -9  -9   7      589.08      592.88     37.61 o 
  -8  -9   7        7.54       10.46      5.85 o 
  -7  -9   7      500.67      501.71     15.49 o 
  -6  -9   7     1289.45     1288.47     29.60 o 
  -5  -9   7      704.25      728.61     23.17 o 
  -4  -9   7      189.02      194.91     11.95 o 
  -3  -9   7     1673.10     1631.96     30.20 o 
  -2  -9   7     1575.59     1527.11     28.31 o 
  -1  -9   7        0.70       -3.65      2.44 o 
   0  -9   7     1541.80     1523.37     36.84 o 
   1  -9   7     2233.82     2276.59     44.55 o 
   2  -9   7      230.65      216.24     10.50 o 
   3  -9   7      234.21      217.01      7.63 o 
   4  -9   7     1022.29     1028.95     23.45 o 
   5  -9   7      515.10      519.24     23.90 o 
   6  -9   7        9.50        9.90      3.46 o 
   7  -9   7      493.23      472.21     36.72 o 
   8  -9   7      771.41      830.72     25.47 o 
   9  -9   7      195.82      194.69     35.70 o 
  10  -9   7       19.30       18.78      6.09 o 
 -11  -8   7      147.15      138.77     18.25 o 
 -10  -8   7       76.94       70.38     12.84 o 
  -9  -8   7      816.98      890.07     23.29 o 
  -8  -8   7      712.79      706.96     20.23 o 
  -7  -8   7        3.83       -0.17      3.69 o 
  -6  -8   7      940.85      887.05     19.45 o 
  -5  -8   7     2470.58     2477.79     43.59 o 
  -4  -8   7      725.00      698.75     14.25 o 
  -3  -8   7      313.22      342.92      8.49 o 
  -2  -8   7     2264.89     2332.10     39.65 o 
  -1  -8   7     1890.92     1985.46     55.13 o 
   0  -8   7       43.71       47.54      7.86 o 
   1  -8   7      505.71      552.70     16.51 o 
   2  -8   7      933.66      925.64     18.19 o 
   3  -8   7      155.78      150.76      7.51 o 
   4  -8   7      398.15      377.08     11.81 o 
   5  -8   7     1335.21     1361.56     35.12 o 
   6  -8   7      831.43      869.50     25.00 o 
   7  -8   7        0.59        1.00      3.79 o 
   8  -8   7      502.02      492.15     17.33 o 
   9  -8   7      678.44      736.67     23.30 o 
  10  -8   7      137.60      143.46     10.05 o 
 -12  -7   7      177.03      154.69     19.70 o 
 -11  -7   7      503.74      556.94     49.93 o 
 -10  -7   7      118.47      114.62     12.02 o 
  -9  -7   7       45.94       40.62      9.33 o 
  -8  -7   7      528.93      536.24     16.36 o 
  -7  -7   7      410.54      415.43     25.70 o 
  -6  -7   7       38.73       29.11      3.86 o 
  -5  -7   7     1315.95     1314.91     26.45 o 
  -4  -7   7     1887.65     1884.74     29.99 o 
  -3  -7   7      239.82      246.40      7.34 o 
  -2  -7   7     1192.56     1311.54     24.41 o 
  -1  -7   7      475.94      511.83     12.44 o 
   0  -7   7     1172.25     1155.74     25.34 o 
   1  -7   7        2.53       -1.79      2.89 o 
   2  -7   7     1972.42     1945.48     32.31 o 
   3  -7   7     3978.27     3996.65     71.30 o 
   4  -7   7     1001.51      953.59     26.26 o 
   5  -7   7      449.51      460.27     27.29 o 
   6  -7   7     1758.31     1763.10     42.36 o 
   7  -7   7      553.87      528.01     17.56 o 
   8  -7   7        6.18        3.81      4.55 o 
   9  -7   7      653.58      659.86     23.22 o 
  10  -7   7      751.83      854.56     26.17 o 
  11  -7   7       39.20       40.09      7.21 o 
 -12  -6   7        4.56        2.40      6.68 o 
 -11  -6   7      195.18      215.27     13.87 o 
 -10  -6   7      491.42      488.12     16.77 o 
  -9  -6   7       83.94       84.74      7.02 o 
  -8  -6   7       58.23       64.82      4.66 o 
  -7  -6   7      483.47      533.18     18.43 o 
  -6  -6   7      412.20      405.64     11.22 o 
  -5  -6   7        0.12        1.39      2.53 o 
  -4  -6   7      404.18      418.93     10.11 o 
  -3  -6   7     2522.05     2552.90     38.14 o 
  -2  -6   7     1206.00     1198.54     18.00 o 
  -1  -6   7     1719.38     1681.26     33.98 o 
   0  -6   7     2432.71     2324.72     34.66 o 
   1  -6   7     5371.70     5309.46     64.96 o 
   2  -6   7      274.73      290.13      7.33 o 
   3  -6   7     1370.30     1405.03     36.98 o 
   4  -6   7     6872.07     6824.63    120.72 o 
   5  -6   7      559.31      553.60     19.17 o 
   6  -6   7      604.89      585.11     18.12 o 
   7  -6   7     1598.99     1559.32     38.46 o 
   8  -6   7      458.05      435.65     18.88 o 
   9  -6   7       31.58       21.23      4.92 o 
  10  -6   7      493.60      501.81     18.40 o 
  11  -6   7      211.42      210.20     25.50 o 
 -12  -5   7      168.65      145.64      8.90 o 
 -11  -5   7        0.93       -0.56      3.48 o 
 -10  -5   7      268.01      254.45      9.93 o 
  -9  -5   7      630.10      648.45     19.31 o 
  -8  -5   7       95.20       94.83      5.99 o 
  -7  -5   7      128.48      134.91      5.65 o 
  -6  -5   7      589.28      587.68     11.94 o 
  -5  -5   7     3730.04     3740.39     43.96 o 
  -4  -5   7      305.88      289.27      6.87 o 
  -3  -5   7     1443.89     1431.99     18.59 o 
  -2  -5   7     4866.38     5009.05     61.22 o 
  -1  -5   7       14.66       21.23      1.86 o 
   0  -5   7      268.27      247.13      8.33 o 
   1  -5   7     3701.14     3880.32     41.10 o 
   2  -5   7     4888.82     4932.32     59.32 o 
   3  -5   7      188.75      182.35      5.31 o 
   4  -5   7     1691.74     1589.57     52.43 o 
   5  -5   7     2505.26     2513.21     42.63 o 
   6  -5   7       46.83       65.70      5.27 o 
   7  -5   7     1165.75     1108.22     30.60 o 
   8  -5   7      986.84      930.36     26.02 o 
   9  -5   7      599.63      573.45     19.06 o 
  10  -5   7        2.55        0.86      4.09 o 
  11  -5   7      376.49      365.05     16.06 o 
  12  -5   7      191.48      187.54     14.27 o 
 -12  -4   7      310.65      297.22     12.72 o 
 -11  -4   7      386.28      411.19     15.85 o 
 -10  -4   7       42.67       36.87      4.70 o 
  -9  -4   7      566.94      555.04     13.57 o 
  -8  -4   7     1055.09     1064.16     21.36 o 
  -7  -4   7      773.76      761.82     12.83 o 
  -6  -4   7      274.83      266.23      6.59 o 
  -5  -4   7     3928.79     3847.49     41.76 o 
  -4  -4   7     2871.46     2801.89     33.85 o 
  -3  -4   7       68.97       81.05      3.38 o 
  -2  -4   7      619.75      577.12      8.12 o 
  -1  -4   7    10056.35    10350.64    113.69 o 
   0  -4   7        9.01       18.91      1.84 o 
   1  -4   7     1544.38     1566.04     19.51 o 
   2  -4   7     5597.83     5645.68     73.38 o 
   3  -4   7     2094.34     2167.76     33.57 o 
   4  -4   7       52.12       53.07      3.40 o 
   5  -4   7     1684.12     1708.51     30.47 o 
   6  -4   7     1809.88     1770.82     31.84 o 
   7  -4   7      166.39      174.32      8.12 o 
   8  -4   7      481.54      504.43     16.03 o 
   9  -4   7     1118.63     1187.61     32.17 o 
  10  -4   7      754.33      746.27     18.58 o 
  11  -4   7        0.92       -1.80      3.90 o 
  12  -4   7      132.89      140.11     13.43 o 
 -12  -3   7       91.17       90.95      8.62 o 
 -11  -3   7      693.58      731.31     19.20 o 
 -10  -3   7      214.89      206.01     10.00 o 
  -9  -3   7        0.68       -1.98      2.73 o 
  -8  -3   7     1109.91     1095.62     21.73 o 
  -7  -3   7     2477.81     2457.58     35.62 o 
  -6  -3   7       36.37       35.79      2.61 o 
  -5  -3   7     1576.69     1537.10     25.08 o 
  -4  -3   7     4147.20     4244.43     43.47 o 
  -3  -3   7     1715.10     1722.93     23.21 o 
  -2  -3   7       31.93       41.14      3.20 o 
  -1  -3   7     2820.67     2843.74     31.45 o 
   0  -3   7     6117.49     6107.27     68.06 o 
   1  -3   7      617.46      572.32      8.72 o 
   2  -3   7      600.64      619.09     11.87 o 
   3  -3   7     4230.62     4379.86     57.87 o 
   4  -3   7     1345.89     1271.99     19.56 o 
   5  -3   7       80.17       99.23      4.62 o 
   6  -3   7     1602.19     1628.50     25.97 o 
   7  -3   7     2722.06     2683.86     47.20 o 
   8  -3   7      539.84      499.18     13.29 o 
   9  -3   7      188.79      201.15      9.06 o 
  10  -3   7     1472.96     1422.82     29.99 o 
  11  -3   7      528.86      525.16     15.20 o 
  12  -3   7        4.53        4.01      3.63 o 
  13  -3   7      358.77      385.65     14.90 o 
 -12  -2   7       28.69       14.58      4.86 o 
 -11  -2   7      198.40      180.57      9.86 o 
 -10  -2   7      681.08      642.33     16.76 o 
  -9  -2   7      712.33      711.58     17.27 o 
  -8  -2   7       17.31       14.42      4.45 o 
  -7  -2   7     2603.61     2542.73     36.44 o 
  -6  -2   7     3287.73     3143.39     39.95 o 
  -5  -2   7      309.97      291.64      6.43 o 
  -4  -2   7     1330.44     1379.51     17.64 o 
  -3  -2   7     4824.72     4829.96     56.83 o 
  -2  -2   7     2160.28     2093.75     27.81 o 
  -1  -2   7      460.48      465.91     12.35 o 
   0  -2   7     3564.28     3460.08     61.67 o 
   1  -2   7     4143.32     4097.67     50.08 o 
   2  -2   7      453.10      467.99      8.87 o 
   3  -2   7      555.75      499.73      9.30 o 
   4  -2   7     2312.30     2273.73     48.35 o 
   5  -2   7     1152.93     1167.37     19.34 o 
   6  -2   7        3.98        4.88      1.86 o 
   7  -2   7     2261.99     2162.66     37.09 o 
   8  -2   7     3005.62     2935.13     48.99 o 
   9  -2   7      312.85      269.82      9.52 o 
  10  -2   7      307.44      294.04     10.46 o 
  11  -2   7     1004.40      993.69     26.40 o 
  12  -2   7      233.70      213.61      9.88 o 
  13  -2   7       46.05       50.88      7.21 o 
 -12  -1   7      270.76      259.14     12.13 o 
 -11  -1   7      115.45      108.15      9.68 o 
 -10  -1   7       63.59       63.99      5.94 o 
  -9  -1   7      813.96      788.78     18.21 o 
  -8  -1   7     1034.58     1028.85     21.29 o 
  -7  -1   7      194.44      191.76      6.18 o 
  -6  -1   7      786.80      778.95     13.82 o 
  -5  -1   7     2359.58     2355.72     32.95 o 
  -4  -1   7        4.37        6.39      1.49 o 
  -3  -1   7     1250.92     1238.91     14.39 o 
  -2  -1   7     3015.09     3046.48     37.90 o 
  -1  -1   7     4497.47     4555.54     58.06 o 
   0  -1   7      287.28      284.28      6.22 o 
   1  -1   7     6177.77     6341.53     71.85 o 
   2  -1   7     5927.74     5679.15     79.97 o 
   3  -1   7       26.17       23.46      2.29 o 
   4  -1   7      898.61      937.40     13.87 o 
   5  -1   7     3479.70     3582.92     46.56 o 
   6  -1   7     1924.42     1917.21     29.57 o 
   7  -1   7       27.17       24.47      3.10 o 
   8  -1   7     2176.61     2077.42     36.37 o 
   9  -1   7     1257.57     1240.35     26.45 o 
  10  -1   7       50.81       60.99      5.56 o 
  11  -1   7      396.34      372.54     12.76 o 
  12  -1   7      645.59      621.99     21.13 o 
  13  -1   7      155.17      149.74     10.62 o 
 -12   0   7      225.07      256.89     11.84 o 
 -11   0   7      724.75      752.90     18.66 o 
 -10   0   7      279.83      284.27     10.15 o 
  -9   0   7       35.80       34.45      5.48 o 
  -8   0   7      945.27      924.03     23.06 o 
  -7   0   7     1326.41     1282.80     24.28 o 
  -6   0   7       75.01       83.51      4.86 o 
  -5   0   7     4335.13     4204.25     55.26 o 
  -4   0   7     4506.75     4530.04     74.55 o 
  -3   0   7      499.67      514.58     12.48 o 
  -2   0   7      667.33      726.47     10.61 o 
  -1   0   7    12078.11    12027.23    133.18 o 
   0   0   7     5329.80     5467.76     60.74 o 
   1   0   7     1719.57     1883.82     24.57 o 
   2   0   7    11608.06    11913.20    149.34 o 
   3   0   7     9075.24     9080.27    114.95 o 
   4   0   7      816.69      850.98     12.86 o 
   5   0   7      844.44      858.81     13.95 o 
   6   0   7     4503.21     4440.55     62.43 o 
   7   0   7     1549.09     1584.03     28.47 o 
   8   0   7       24.77       32.68      3.54 o 
   9   0   7     1084.96     1035.44     23.27 o 
  10   0   7      949.80      941.48     22.29 o 
  11   0   7        2.38        2.98      3.36 o 
  12   0   7      162.83      163.41     13.01 o 
  13   0   7      533.19      527.49     17.08 o 
 -12   1   7        1.44        0.65      3.86 o 
 -11   1   7      385.91      376.99     15.52 o 
 -10   1   7      702.07      687.37     16.69 o 
  -9   1   7      382.19      346.80     10.73 o 
  -8   1   7      223.60      216.56      8.11 o 
  -7   1   7     2989.36     2946.99     48.05 o 
  -6   1   7     1064.60      993.29     18.20 o 
  -5   1   7        2.36        1.76      1.83 o 
  -4   1   7     3320.76     3273.20     47.19 o 
  -3   1   7     6132.82     6114.98     97.41 o 
  -2   1   7     4136.27     4069.37     44.37 o 
  -1   1   7     1047.22     1032.39     13.15 o 
   0   1   7    10773.14    10474.48    109.04 o 
   1   1   7      865.07      779.08     11.32 o 
   2   1   7      291.15      326.98      5.22 o 
   3   1   7     4642.32     4638.40     71.31 o 
   4   1   7     7353.96     7482.26     78.53 o 
   5   1   7      525.44      553.39     10.18 o 
   6   1   7      584.13      603.39     12.16 o 
   7   1   7     5135.95     4998.48     70.51 o 
   8   1   7      174.60      180.36      7.25 o 
   9   1   7      223.81      217.99     10.36 o 
  10   1   7     1075.70     1016.32     23.78 o 
  11   1   7      660.11      655.92     18.27 o 
  12   1   7       54.31       57.44      6.52 o 
  13   1   7      172.23      148.99     13.96 o 
  14   1   7      437.08      407.18     17.63 o 
 -12   2   7      123.93      152.12     16.45 o 
 -11   2   7        0.64       -0.84      3.75 o 
 -10   2   7      792.09      766.60     21.01 o 
  -9   2   7      957.32      984.23     26.81 o 
  -8   2   7        4.88        4.46      3.45 o 
  -7   2   7     1240.51     1166.51     38.35 o 
  -6   2   7     1545.29     1546.53     25.43 o 
  -5   2   7     2518.91     2474.33     37.42 o 
  -4   2   7        0.67        0.76      1.34 o 
  -3   2   7     2227.36     2171.58     29.62 o 
  -2   2   7      824.72      751.18     11.02 o 
  -1   2   7     3930.33     4069.82     46.68 o 
   0   2   7     1784.70     1850.99     22.51 o 
   1   2   7    13217.42    13298.39    122.41 o 
   2   2   7     3619.42     3798.85     38.80 o 
   3   2   7     1328.96     1568.20     16.74 o 
   4   2   7     6874.29     7010.88     70.01 o 
   5   2   7     5042.30     5087.33     56.83 o 
   6   2   7        8.61        7.15      1.91 o 
   7   2   7     2404.67     2354.85     36.07 o 
   8   2   7     9008.05     8687.61    132.92 o 
   9   2   7     1086.74     1005.69     23.07 o 
  10   2   7       89.48       89.95      7.10 o 
  11   2   7     1157.92     1170.04     27.47 o 
  12   2   7      376.23      374.22     15.43 o 
  13   2   7       33.50       20.63      5.35 o 
  14   2   7      162.28      149.32     12.15 o 
 -12   3   7      240.29      257.31     13.59 o 
 -11   3   7      153.73      143.82      9.75 o 
 -10   3   7       22.67       26.92      4.85 o 
  -9   3   7      891.24      907.54     22.70 o 
  -8   3   7      991.59     1002.71     23.75 o 
  -7   3   7      171.67      161.16      7.88 o 
  -6   3   7     3043.48     2891.04     48.94 o 
  -5   3   7      932.75      949.61     16.71 o 
  -4   3   7     2159.46     2144.30     32.36 o 
  -3   3   7      124.32      129.21      3.95 o 
  -2   3   7     2352.74     2235.01     34.28 o 
  -1   3   7     6119.96     6290.16     62.74 o 
   0   3   7     2466.60     2599.97     27.90 o 
   1   3   7     4563.34     4657.09     53.29 o 
   2   3   7    16905.84    17672.75    158.38 o 
   3   3   7      100.33       69.33      2.80 o 
   4   3   7      119.00      134.92      3.20 o 
   5   3   7     5302.92     5465.07     57.38 o 
   6   3   7     3602.78     3510.60     47.66 o 
   7   3   7      217.56      217.08      6.26 o 
   8   3   7     3318.47     3241.22     53.85 o 
   9   3   7     2078.83     2080.17     41.01 o 
  10   3   7      752.93      741.34     19.51 o 
  11   3   7       28.26       32.84      7.55 o 
  12   3   7      711.85      713.91     23.13 o 
  13   3   7      338.66      324.87     15.60 o 
  14   3   7       17.94        7.03      8.28 o 
 -11   4   7      405.92      398.70     19.31 o 
 -10   4   7      507.51      491.90     15.59 o 
  -9   4   7       45.00       47.78      5.44 o 
  -8   4   7      653.22      611.81     16.79 o 
  -7   4   7      939.04      924.15     21.60 o 
  -6   4   7      295.89      296.16     13.09 o 
  -5   4   7     1560.34     1523.79     30.66 o 
  -4   4   7     4370.50     4353.16     55.63 o 
  -3   4   7     2526.34     2580.16     36.62 o 
  -2   4   7     1526.01     1656.09     21.78 o 
  -1   4   7     3693.26     3572.29     41.26 o 
   0   4   7     6299.05     6501.24     64.62 o 
   1   4   7     1815.78     1907.89     30.14 o 
   2   4   7     3799.95     4070.56     40.11 o 
   3   4   7     4457.21     4333.62     40.39 o 
   4   4   7      863.46      804.41      9.68 o 
   5   4   7      447.57      479.03      6.70 o 
   6   4   7     3181.76     3073.29     36.06 o 
   7   4   7      241.09      255.36      6.90 o 
   8   4   7      480.79      476.24     13.05 o 
   9   4   7      302.18      309.87     11.22 o 
  10   4   7     1412.36     1356.96     30.16 o 
  11   4   7      359.24      363.86     13.47 o 
  12   4   7      201.04      200.80     11.61 o 
  13   4   7      579.21      556.50     18.61 o 
  14   4   7      470.72      497.26     21.26 o 
 -11   5   7      187.15      173.05      9.72 o 
 -10   5   7      655.14      681.10     25.67 o 
  -9   5   7      908.56      926.56     38.52 o 
  -8   5   7       17.24        9.15      3.27 o 
  -7   5   7      741.77      769.75     18.78 o 
  -6   5   7     2202.65     2167.59     41.54 o 
  -5   5   7      149.43      149.82      6.54 o 
  -4   5   7     1397.20     1314.82     21.49 o 
  -3   5   7     5332.40     5147.92     66.91 o 
  -2   5   7      634.66      593.46      9.43 o 
  -1   5   7     1209.65     1314.54     17.75 o 
   0   5   7     3147.05     3047.95     38.01 o 
   1   5   7     2674.68     2610.59     35.72 o 
   2   5   7     1164.48     1271.15     15.82 o 
   3   5   7     2682.46     2865.94     27.55 o 
   4   5   7     4339.55     4407.87     42.39 o 
   5   5   7     1291.96     1309.13     13.81 o 
   6   5   7       20.97       18.42      1.88 o 
   7   5   7      673.91      691.99     12.79 o 
   8   5   7     2576.66     2605.99     40.38 o 
   9   5   7      320.56      311.28      9.94 o 
  10   5   7      144.98      163.96      9.56 o 
  11   5   7      883.34      881.38     28.22 o 
  12   5   7      365.67      373.06     16.53 o 
  13   5   7      107.08      113.24     13.04 o 
  14   5   7      508.50      544.87     19.45 o 
 -11   6   7       19.70       14.89      5.32 o 
 -10   6   7      315.17      343.79     12.18 o 
  -9   6   7      905.76      897.77     21.86 o 
  -8   6   7      434.38      416.65     12.82 o 
  -7   6   7        0.60       -0.67      2.43 o 
  -6   6   7     1276.40     1260.00     28.88 o 
  -5   6   7     2420.06     2437.49     39.19 o 
  -4   6   7      230.72      228.51      6.18 o 
  -3   6   7     1864.59     1910.74     27.35 o 
  -2   6   7     4913.42     4799.61     62.24 o 
  -1   6   7      426.87      425.70      7.35 o 
   0   6   7     2344.24     2371.79     27.91 o 
   1   6   7     7345.73     7532.87    134.58 o 
   2   6   7     7794.80     8063.62     74.57 o 
   3   6   7       67.58       78.92      3.53 o 
   4   6   7     4461.68     4630.72     44.60 o 
   5   6   7     5791.70     5967.97     56.72 o 
   6   6   7     1711.63     1756.71     20.98 o 
   7   6   7      151.66      144.18      5.05 o 
   8   6   7     2766.59     2777.13     38.46 o 
   9   6   7     1442.04     1503.64     28.15 o 
  10   6   7      180.74      167.07      8.37 o 
  11   6   7      327.62      328.23     11.34 o 
  12   6   7     1088.02     1160.22     29.11 o 
  13   6   7      118.49      123.27     17.62 o 
  14   6   7       66.29       54.21      8.07 o 
 -10   7   7       10.59       14.42      6.09 o 
  -9   7   7      363.73      354.95     12.56 o 
  -8   7   7      713.14      715.28     17.95 o 
  -7   7   7      358.44      335.16     10.78 o 
  -6   7   7       54.29       54.88      5.55 o 
  -5   7   7     2554.96     2546.45     37.97 o 
  -4   7   7     3872.36     3749.75     50.33 o 
  -3   7   7      996.00      977.76     15.87 o 
  -2   7   7     1594.02     1617.60     23.65 o 
  -1   7   7     4483.75     4393.71     52.76 o 
   0   7   7     2403.64     2510.85     29.43 o 
   1   7   7       46.94       49.27      2.37 o 
   2   7   7     3581.40     3500.41     37.64 o 
   3   7   7     4459.97     4318.70     44.17 o 
   4   7   7       99.93      108.09      3.19 o 
   5   7   7     2805.73     2897.72     29.22 o 
   6   7   7     3514.53     3666.29     36.05 o 
   7   7   7      144.39      161.30      4.56 o 
   8   7   7      445.85      448.98     10.24 o 
   9   7   7     2225.56     2231.22     38.92 o 
  10   7   7     1220.15     1225.59     24.96 o 
  11   7   7        0.23       -0.02      3.22 o 
  12   7   7      421.61      407.78     13.53 o 
  13   7   7      421.61      403.48     13.99 o 
  14   7   7       86.67       79.08      9.29 o 
 -10   8   7      303.72      310.62     15.98 o 
  -9   8   7       57.44       63.94      5.18 o 
  -8   8   7      209.22      209.53      8.44 o 
  -7   8   7      838.83      841.77     19.62 o 
  -6   8   7      550.00      554.28     11.86 o 
  -5   8   7      410.02      388.72      9.09 o 
  -4   8   7     3432.23     3303.43     45.00 o 
  -3   8   7     2943.50     2951.31     40.45 o 
  -2   8   7      395.20      455.63      9.12 o 
  -1   8   7      744.09      705.67     12.22 o 
   0   8   7     2677.95     2570.21     30.22 o 
   1   8   7      535.55      560.10      8.27 o 
   2   8   7      575.98      600.24      8.74 o 
   3   8   7     2611.55     2644.72     26.50 o 
   4   8   7     2626.75     2582.47     26.18 o 
   5   8   7        1.25       -1.23      1.25 o 
   6   8   7     1799.20     1857.26     21.26 o 
   7   8   7     1734.41     1825.28     23.93 o 
   8   8   7      393.97      396.07      9.86 o 
   9   8   7      631.71      632.59     13.22 o 
  10   8   7     1572.99     1592.41     30.58 o 
  11   8   7      386.59      401.67     18.58 o 
  12   8   7       11.15       16.39      5.32 o 
  13   8   7      233.22      229.42     22.35 o 
  14   8   7      377.97      378.88     23.37 o 
 -10   9   7      370.15      429.21     19.55 o 
  -9   9   7      521.68      539.70     18.61 o 
  -8   9   7       39.36       46.49      6.19 o 
  -7   9   7      332.32      347.51     10.43 o 
  -6   9   7     1228.21     1261.10     21.39 o 
  -5   9   7      494.53      500.92     10.66 o 
  -4   9   7      227.51      217.20     11.55 o 
  -3   9   7     1388.87     1383.07     21.42 o 
  -2   9   7     1273.87     1256.22     19.48 o 
  -1   9   7        2.27        2.48      1.56 o 
   0   9   7     3038.26     3042.89     41.40 o 
   1   9   7     5709.99     5460.37     73.31 o 
   2   9   7     1412.13     1391.06     19.65 o 
   3   9   7      201.08      237.91      4.78 o 
   4   9   7     2044.15     2061.01     22.81 o 
   5   9   7     2683.57     2725.59     31.27 o 
   6   9   7       70.79       74.52      3.85 o 
   7   9   7      696.03      752.87     22.10 o 
   8   9   7     2678.91     2636.56     82.63 o 
   9   9   7      380.91      369.26     12.56 o 
  10   9   7      106.84      102.87     10.17 o 
  11   9   7      534.02      543.81     45.77 o 
  12   9   7      249.61      240.76     15.97 o 
  13   9   7        0.22       -0.25      6.62 o 
  14   9   7      155.43      149.04     14.48 o 
  -9  10   7      497.56      528.23     21.80 o 
  -8  10   7      636.00      679.75     44.51 o 
  -7  10   7       38.58       31.82     11.86 o 
  -6  10   7      692.45      729.50     15.82 o 
  -5  10   7      875.18      895.64     17.56 o 
  -4  10   7      333.25      317.25      8.63 o 
  -3  10   7       50.19       54.70      4.06 o 
  -2  10   7      708.59      725.24     15.64 o 
  -1  10   7     1529.65     1460.21     24.57 o 
   0  10   7      136.70      115.93      5.04 o 
   1  10   7     1413.82     1365.75     19.31 o 
   2  10   7     5440.69     5338.99     60.07 o 
   3  10   7      220.68      219.33      7.11 o 
   4  10   7       26.36       28.28      2.47 o 
   5  10   7     1100.99     1104.46     13.99 o 
   6  10   7     2101.51     2069.05     28.94 o 
   7  10   7        5.27        1.96      2.69 o 
   8  10   7      663.49      716.34     18.22 o 
   9  10   7     1715.71     1752.30     46.11 o 
  10  10   7      437.14      445.17     16.48 o 
  11  10   7      141.90      158.10     17.59 o 
  12  10   7      311.49      308.48     23.00 o 
  13  10   7      140.78      112.49     16.86 o 
  -8  11   7      446.70      478.09     20.15 o 
  -7  11   7      355.74      358.86     16.16 o 
  -6  11   7       84.01       76.99      7.61 o 
  -5  11   7      750.70      796.48     24.91 o 
  -4  11   7      934.73      953.31     18.67 o 
  -3  11   7      382.36      383.62     11.44 o 
  -2  11   7       31.75       39.90      3.51 o 
  -1  11   7     1437.15     1403.84     24.14 o 
   0  11   7     2190.38     2126.27     33.78 o 
   1  11   7      327.29      302.22      7.42 o 
   2  11   7     1074.29     1067.22     17.75 o 
   3  11   7     5394.25     5315.60     64.92 o 
   4  11   7       70.68       68.22      4.06 o 
   5  11   7      123.17      128.42      4.66 o 
   6  11   7     2500.00     2475.90     33.43 o 
   7  11   7     1340.55     1369.78     27.41 o 
   8  11   7       79.94       76.19      6.13 o 
   9  11   7      545.60      553.15     35.24 o 
  10  11   7      801.68      788.02     44.22 o 
  11  11   7      118.40      118.31     15.19 o 
  12  11   7      137.85      125.32     16.40 o 
  13  11   7      331.92      312.79     23.82 o 
  -8  12   7       15.42        9.53      8.77 o 
  -7  12   7      328.57      351.08     12.75 o 
  -6  12   7      209.11      219.37      9.34 o 
  -5  12   7        6.13        7.40      2.70 o 
  -4  12   7      707.74      668.38     14.57 o 
  -3  12   7     1326.33     1336.87     24.82 o 
  -2  12   7      291.07      303.37      8.94 o 
  -1  12   7       14.79       20.32      5.60 o 
   0  12   7     2287.80     2257.60     36.17 o 
   1  12   7     1342.81     1301.66     20.74 o 
   2  12   7        0.12       -2.83      1.91 o 
   3  12   7     1733.85     1695.37     24.08 o 
   4  12   7     1860.61     1872.75     26.34 o 
   5  12   7      294.32      300.51      7.74 o 
   6  12   7      213.41      212.91      6.43 o 
   7  12   7     1955.26     1974.63     32.86 o 
   8  12   7      462.94      500.73     14.95 o 
   9  12   7       15.18       17.75     11.26 o 
  10  12   7      373.00      374.61     16.33 o 
  11  12   7      497.09      525.07     51.03 o 
  12  12   7       55.25       50.33     10.65 o 
  13  12   7       56.73       68.77     13.33 o 
  -7  13   7       49.95       54.46      5.80 o 
  -6  13   7      547.64      564.31     16.19 o 
  -5  13   7      588.55      641.79     34.15 o 
  -4  13   7       20.11       20.70      3.22 o 
  -3  13   7      540.15      537.69     13.12 o 
  -2  13   7     1658.88     1638.41     29.61 o 
  -1  13   7      354.96      337.86      9.91 o 
   0  13   7      333.96      316.21     11.95 o 
   1  13   7     1211.47     1217.54     20.08 o 
   2  13   7      450.31      451.09     10.52 o 
   3  13   7       10.03        2.91      2.35 o 
   4  13   7      974.21      930.06     17.65 o 
   5  13   7      567.03      593.26     11.92 o 
   6  13   7      171.55      183.57      7.76 o 
   7  13   7      118.65      123.72      7.02 o 
   8  13   7      782.75      768.17     23.97 o 
   9  13   7      346.41      352.45     12.81 o 
  10  13   7        1.82        0.80      3.95 o 
  11  13   7      215.28      233.27     10.88 o 
  12  13   7      401.35      401.78     26.37 o 
  -6  14   7       74.62       81.74      6.88 o 
  -5  14   7      606.22      620.58     17.43 o 
  -4  14   7      648.71      655.36     14.61 o 
  -3  14   7       48.45       42.91      4.30 o 
  -2  14   7      475.29      473.01     18.27 o 
  -1  14   7     1009.87     1019.45     27.00 o 
   0  14   7      162.60      158.00      7.48 o 
   1  14   7      326.78      322.35      9.00 o 
   2  14   7      859.38      871.66     17.21 o 
   3  14   7      636.42      674.67     14.65 o 
   4  14   7        4.05        1.97      2.58 o 
   5  14   7      253.56      277.27     11.78 o 
   6  14   7      297.49      306.34     12.98 o 
   7  14   7       95.70       96.54      8.36 o 
   8  14   7      156.39      151.35      9.94 o 
   9  14   7      605.38      606.79     20.49 o 
  10  14   7      217.80      220.64     13.00 o 
  11  14   7        4.95        1.39      5.32 o 
  12  14   7      114.77       92.63     10.50 o 
  -5  15   7       62.61       62.14     12.67 o 
  -4  15   7      534.41      582.47     32.51 o 
  -3  15   7      465.58      449.31     12.31 o 
  -2  15   7        7.35        7.02      3.00 o 
  -1  15   7      453.18      468.60     12.96 o 
   0  15   7      959.76      934.14     20.47 o 
   1  15   7      132.10      108.15      5.97 o 
   2  15   7      336.10      354.39     11.27 o 
   3  15   7      909.39      881.38     24.56 o 
   4  15   7      720.73      708.68     15.87 o 
   5  15   7        5.05        4.40      2.90 o 
   6  15   7      491.11      505.26     17.72 o 
   7  15   7      719.53      706.04     34.80 o 
   8  15   7      171.05      142.60     13.87 o 
   9  15   7       81.57       97.44      9.71 o 
  10  15   7      336.26      348.42     16.25 o 
  11  15   7      143.35      147.90     11.82 o 
  -4  16   7       74.23       65.48      7.21 o 
  -3  16   7      362.05      392.68     12.23 o 
  -2  16   7      314.13      323.48     12.32 o 
  -1  16   7        1.38       -2.39      3.08 o 
   0  16   7      404.48      364.46     12.59 o 
   1  16   7      685.07      660.40     18.28 o 
   2  16   7      111.70      122.51      7.17 o 
   3  16   7      137.70      140.56      7.91 o 
   4  16   7      847.26      836.44     18.40 o 
   5  16   7      567.30      578.04     13.64 o 
   6  16   7        3.02        0.09      3.22 o 
   7  16   7      297.98      301.13     12.28 o 
   8  16   7      394.75      382.90     20.82 o 
   9  16   7       90.62       85.04     11.24 o 
  10  16   7       63.53       58.51     13.42 o 
  -3  17   7       60.64       61.65      5.46 o 
  -2  17   7      143.99      144.49      8.44 o 
  -1  17   7      260.73      279.08     13.35 o 
   0  17   7        0.01        4.29      3.50 o 
   1  17   7      291.51      276.07     11.57 o 
   2  17   7      570.86      560.60     14.88 o 
   3  17   7      211.95      213.45      9.64 o 
   4  17   7      110.35      115.77      7.69 o 
   5  17   7      440.65      429.20     16.54 o 
   6  17   7      207.10      198.08      9.07 o 
   7  17   7        7.18        1.47      4.69 o 
   8  17   7      409.04      443.51     19.98 o 
   9  17   7      369.91      363.84     26.57 o 
  -1  18   7      114.30       96.30      7.68 o 
   0  18   7      245.19      234.68     10.66 o 
   1  18   7       11.08        7.62      3.98 o 
   2  18   7      118.20      104.21     10.21 o 
   3  18   7      416.88      442.54     13.66 o 
   4  18   7       64.09       64.66      6.31 o 
   5  18   7      105.04      106.49      8.04 o 
   6  18   7      311.44      311.67     12.04 o 
   7  18   7      105.77       95.06     12.02 o 
   8  18   7        2.16        4.21      9.90 o 
   1  19   7      202.95      194.87     11.29 o 
   2  19   7        3.84       -0.58      3.74 o 
   3  19   7      120.68      127.28      8.47 o 
   4  19   7      283.40      276.97     11.59 o 
   5  19   7       23.16       15.40      4.84 o 
   6  19   7       96.21       88.81      7.82 o 
  -5 -15   8      241.14      252.75     15.69 o 
  -4 -15   8       28.58       20.19      7.69 o 
  -3 -15   8       77.27       81.03     10.54 o 
  -2 -15   8      202.95      232.27     16.87 o 
  -1 -15   8      264.08      295.05     16.70 o 
   0 -15   8        2.73        3.47      5.36 o 
   1 -15   8      107.98      109.59     15.06 o 
   2 -15   8      196.46      221.99     15.24 o 
  -7 -14   8      126.14      132.99     25.29 o 
  -6 -14   8        6.73        2.95      5.63 o 
  -5 -14   8      218.64      217.79     14.15 o 
  -4 -14   8      350.52      379.78     18.63 o 
  -3 -14   8      121.68      130.09     14.15 o 
  -2 -14   8       24.12        5.95      6.01 o 
  -1 -14   8      180.45      191.58     14.61 o 
   0 -14   8      395.39      390.01     24.33 o 
   1 -14   8        3.17       -3.10      4.24 o 
   2 -14   8      134.59      138.06     11.59 o 
   3 -14   8      642.24      659.66     23.25 o 
   4 -14   8       13.66       10.18      5.28 o 
  -8 -13   8       18.88       25.62     10.29 o 
  -7 -13   8      286.39      264.21     21.13 o 
  -6 -13   8      262.47      255.41     30.07 o 
  -5 -13   8       61.34       59.61      8.77 o 
  -4 -13   8      241.45      253.63     13.01 o 
  -3 -13   8      565.11      557.85     30.94 o 
  -2 -13   8      176.43      191.82     19.25 o 
  -1 -13   8       53.44       39.11      7.31 o 
   0 -13   8      661.37      705.29     25.95 o 
   1 -13   8      437.85      445.86     18.58 o 
   2 -13   8        3.04        4.38      4.30 o 
   3 -13   8      162.53      158.94     11.79 o 
   4 -13   8      653.38      635.65     22.15 o 
   5 -13   8       13.07       11.15      4.77 o 
  -9 -12   8      103.71      120.57     11.40 o 
  -8 -12   8       59.41       59.16     12.93 o 
  -7 -12   8       49.54       44.58     10.35 o 
  -6 -12   8      353.61      325.55     27.24 o 
  -5 -12   8      274.85      270.68     21.71 o 
  -4 -12   8        7.83        7.80      7.44 o 
  -3 -12   8      346.91      353.63     14.04 o 
  -2 -12   8      686.75      658.06     24.34 o 
  -1 -12   8       39.26       60.43      8.04 o 
   0 -12   8      127.59      141.72     11.34 o 
   1 -12   8      797.42      807.75     26.05 o 
   2 -12   8      442.66      419.15     17.31 o 
   3 -12   8       13.28       11.13      4.69 o 
   4 -12   8      380.11      364.34     15.54 o 
   5 -12   8      452.99      438.86     17.18 o 
   6 -12   8       95.64       71.81      7.84 o 
   7 -12   8       53.49       51.38      7.56 o 
 -10 -11   8       20.79        8.44     10.42 o 
  -9 -11   8      125.67      131.03     11.80 o 
  -8 -11   8      267.09      288.15     15.68 o 
  -7 -11   8       34.77       32.26      5.34 o 
  -6 -11   8      136.39      152.41     17.88 o 
  -5 -11   8      427.82      482.06     28.01 o 
  -4 -11   8      400.46      427.46     15.37 o 
  -3 -11   8        0.03        4.81      4.01 o 
  -2 -11   8      343.11      382.95     17.47 o 
  -1 -11   8      709.27      718.55     24.43 o 
   0 -11   8      191.80      194.32     12.33 o 
   1 -11   8      269.62      269.70     16.91 o 
   2 -11   8      979.11      949.87     39.30 o 
   3 -11   8      436.68      384.09     25.95 o 
   4 -11   8       12.94       22.04      4.95 o 
   5 -11   8      218.65      223.12     11.57 o 
   6 -11   8      627.44      650.41     16.95 o 
   7 -11   8      114.31      111.33      7.14 o 
   8 -11   8       85.39       95.04      8.29 o 
 -10 -10   8      144.48      126.43     17.81 o 
  -9 -10   8        8.47        5.53      7.10 o 
  -8 -10   8      124.97      131.40     11.78 o 
  -7 -10   8      428.51      389.88     17.56 o 
  -6 -10   8      113.42       93.75      7.35 o 
  -5 -10   8      149.46      160.80     16.88 o 
  -4 -10   8      720.00      704.98     20.09 o 
  -3 -10   8      589.13      609.33     18.00 o 
  -2 -10   8        4.29        2.07      3.52 o 
  -1 -10   8      747.54      720.26     23.86 o 
   0 -10   8     1944.37     1757.72     44.68 o 
   1 -10   8      206.78      223.03     11.71 o 
   2 -10   8      178.23      163.05     11.12 o 
   3 -10   8      532.19      491.57     17.72 o 
   4 -10   8      461.41      424.67     15.97 o 
   5 -10   8        0.05        0.62      2.58 o 
   6 -10   8      444.61      462.78     16.61 o 
   7 -10   8      577.45      590.91     19.30 o 
   8 -10   8       34.60       41.96      6.05 o 
   9 -10   8      120.35      120.24      9.39 o 
 -11  -9   8       35.38       25.24      9.88 o 
 -10  -9   8      259.86      289.22     22.90 o 
  -9  -9   8      281.69      290.22     14.22 o 
  -8  -9   8        7.37       11.76      5.98 o 
  -7  -9   8      660.74      641.87     25.16 o 
  -6  -9   8     1357.23     1356.31     31.21 o 
  -5  -9   8      146.21      143.02     11.18 o 
  -4  -9   8       84.94       78.74      7.01 o 
  -3  -9   8      835.53      846.31     18.97 o 
  -2  -9   8      856.72      875.69     22.18 o 
  -1  -9   8       55.09       41.92      5.20 o 
   0  -9   8     1757.88     1760.58     61.88 o 
   1  -9   8     1734.77     1681.42     35.41 o 
   2  -9   8      278.48      264.86     16.60 o 
   3  -9   8      144.21      147.21      8.59 o 
   4  -9   8     1085.60     1080.08     21.48 o 
   5  -9   8      457.14      432.13     15.27 o 
   6  -9   8        4.00        3.83      3.38 o 
   7  -9   8      488.15      512.06     15.42 o 
   8  -9   8      788.42      828.85     28.84 o 
   9  -9   8       65.59       66.28      8.27 o 
 -11  -8   8       50.16       51.31     12.77 o 
 -10  -8   8       83.06       62.38     13.22 o 
  -9  -8   8      725.79      762.09     28.68 o 
  -8  -8   8      739.18      758.54     21.47 o 
  -7  -8   8        2.21       -0.58      3.99 o 
  -6  -8   8     1111.50     1097.14     23.16 o 
  -5  -8   8      813.25      835.64     18.78 o 
  -4  -8   8      153.51      177.45      7.10 o 
  -3  -8   8      301.30      297.06      9.86 o 
  -2  -8   8     2344.80     2362.73     40.70 o 
  -1  -8   8      554.41      523.29     13.12 o 
   0  -8   8       60.29       71.15      8.69 o 
   1  -8   8     1262.70     1226.63     27.58 o 
   2  -8   8     1097.36     1069.20     24.64 o 
   3  -8   8      110.76      139.37      8.25 o 
   4  -8   8      682.44      675.93     17.64 o 
   5  -8   8     1337.82     1336.54     28.92 o 
   6  -8   8      622.00      631.56     29.09 o 
   7  -8   8        0.40       -0.78      4.04 o 
   8  -8   8      596.03      593.23     20.60 o 
   9  -8   8      583.58      583.42     20.64 o 
  10  -8   8       33.84       21.35      6.37 o 
 -11  -7   8      319.63      306.40     19.29 o 
 -10  -7   8       71.67       68.63     10.38 o 
  -9  -7   8      225.59      215.96     15.02 o 
  -8  -7   8      845.97      854.20     25.73 o 
  -7  -7   8      210.04      201.32     10.12 o 
  -6  -7   8        5.61        7.46      3.08 o 
  -5  -7   8     1874.19     1834.16     33.98 o 
  -4  -7   8     2823.43     2792.14     48.27 o 
  -3  -7   8      457.97      451.63     10.52 o 
  -2  -7   8     1084.80     1104.12     25.98 o 
  -1  -7   8      644.50      657.26     15.03 o 
   0  -7   8     1964.05     1948.08     39.10 o 
   1  -7   8       38.34       36.87      4.65 o 
   2  -7   8     1415.36     1388.19     25.65 o 
   3  -7   8      616.81      644.37     16.72 o 
   4  -7   8       61.21       64.25      5.70 o 
   5  -7   8      683.52      657.45     20.96 o 
   6  -7   8     2252.31     2217.23     52.63 o 
   7  -7   8      402.72      405.45     18.52 o 
   8  -7   8        1.40       -2.42      7.46 o 
   9  -7   8      624.56      622.30     21.23 o 
  10  -7   8      531.21      550.01     20.05 o 
  11  -7   8       30.39       47.42      8.33 o 
 -11  -6   8      158.12      156.18     12.29 o 
 -10  -6   8      689.08      697.11     22.20 o 
  -9  -6   8       26.21       23.16      5.88 o 
  -8  -6   8       86.41       92.44      5.99 o 
  -7  -6   8      367.02      376.20     11.39 o 
  -6  -6   8      664.25      624.68     17.96 o 
  -5  -6   8       92.69       91.70      5.89 o 
  -4  -6   8     1371.16     1420.54     27.48 o 
  -3  -6   8      883.37      922.68     17.06 o 
  -2  -6   8     1307.24     1327.20     21.98 o 
  -1  -6   8     2004.28     2104.38     36.05 o 
   0  -6   8     2120.57     2079.58     53.77 o 
   1  -6   8     1101.10     1127.48     19.00 o 
   2  -6   8       14.70       13.30      5.69 o 
   3  -6   8     1023.70      986.32     19.37 o 
   4  -6   8     3435.63     3520.68     64.18 o 
   5  -6   8      391.84      415.85     12.60 o 
   6  -6   8      567.81      556.10     27.30 o 
   7  -6   8     1498.99     1494.56     37.86 o 
   8  -6   8      104.33      127.92      8.90 o 
   9  -6   8       47.38       49.41      6.64 o 
  10  -6   8      560.85      581.20     20.70 o 
  11  -6   8      233.15      242.64     13.68 o 
 -12  -5   8      201.37      192.24     13.11 o 
 -11  -5   8        4.21        2.95      4.47 o 
 -10  -5   8      241.90      261.85     11.93 o 
  -9  -5   8      417.79      445.36     17.57 o 
  -8  -5   8      169.18      170.48      8.67 o 
  -7  -5   8       88.78       94.83      5.51 o 
  -6  -5   8      534.61      555.83     13.63 o 
  -5  -5   8     1449.19     1444.14     23.03 o 
  -4  -5   8       35.21       41.02      3.82 o 
  -3  -5   8      888.34      912.82     15.34 o 
  -2  -5   8     3388.20     3405.58     44.72 o 
  -1  -5   8      108.29      110.54      8.04 o 
   0  -5   8     2739.66     2762.72     43.25 o 
   1  -5   8     7714.53     7528.22     84.65 o 
   2  -5   8     6188.85     6066.15     94.58 o 
   3  -5   8       18.86       25.46      3.31 o 
   4  -5   8     3230.06     3132.72     57.45 o 
   5  -5   8     2379.67     2434.81     46.15 o 
   6  -5   8       96.25       90.87      7.47 o 
   7  -5   8      614.84      599.10     39.53 o 
   8  -5   8      769.49      781.77     23.52 o 
   9  -5   8      376.05      410.05     16.08 o 
  10  -5   8       29.24       18.45      5.23 o 
  11  -5   8      453.94      450.91     18.37 o 
  12  -5   8      122.64       91.35     11.50 o 
 -12  -4   8      273.67      267.16     12.27 o 
 -11  -4   8      109.47      122.42      8.06 o 
 -10  -4   8        2.36       -4.41      2.98 o 
  -9  -4   8      534.93      509.96     14.95 o 
  -8  -4   8      968.30      957.94     19.09 o 
  -7  -4   8      158.79      164.41      5.70 o 
  -6  -4   8      300.38      330.29      7.20 o 
  -5  -4   8     1931.49     1920.15     26.17 o 
  -4  -4   8     3784.70     3749.25     58.52 o 
  -3  -4   8      266.51      234.08      4.98 o 
  -2  -4   8     1579.10     1559.77     19.81 o 
  -1  -4   8     4340.97     4247.98     48.88 o 
   0  -4   8      488.42      447.39      7.27 o 
   1  -4   8      945.51      961.12     13.40 o 
   2  -4   8     6435.65     6434.48     94.71 o 
   3  -4   8     1824.69     1816.70     38.25 o 
   4  -4   8      538.96      562.38     13.60 o 
   5  -4   8     2950.07     2916.75     70.38 o 
   6  -4   8     1255.78     1285.80     50.20 o 
   7  -4   8      156.98      156.13      9.13 o 
   8  -4   8      503.06      495.53     17.35 o 
   9  -4   8     1366.33     1345.97     35.73 o 
  10  -4   8      357.00      365.38     15.57 o 
  11  -4   8       28.85       24.56      6.74 o 
  12  -4   8      236.97      222.64     15.88 o 
 -12  -3   8       60.70       55.30      7.44 o 
 -11  -3   8      386.32      389.91     14.43 o 
 -10  -3   8      255.54      267.50     10.85 o 
  -9  -3   8       38.63       29.23      4.21 o 
  -8  -3   8     1185.61     1171.40     23.02 o 
  -7  -3   8     1060.35     1055.22     21.10 o 
  -6  -3   8      352.98      317.43      6.81 o 
  -5  -3   8     1289.25     1265.41     18.56 o 
  -4  -3   8     7145.92     7141.79     75.58 o 
  -3  -3   8      824.08      789.69     13.24 o 
  -2  -3   8      786.79      780.86     12.77 o 
  -1  -3   8     2512.19     2465.27     26.37 o 
   0  -3   8     2616.55     2568.37     30.64 o 
   1  -3   8      895.73      941.16     14.15 o 
   2  -3   8      941.23      925.93     15.00 o 
   3  -3   8     3128.21     3220.20     43.99 o 
   4  -3   8      454.20      478.78     12.98 o 
   5  -3   8      518.67      509.62     16.45 o 
   6  -3   8     2459.87     2383.05     44.32 o 
   7  -3   8     2053.17     2019.10     35.66 o 
   8  -3   8      240.70      219.96      8.66 o 
   9  -3   8      486.26      462.70     13.61 o 
  10  -3   8     1532.95     1526.24     32.11 o 
  11  -3   8      455.71      447.76     14.27 o 
  12  -3   8       35.50       29.34      4.95 o 
 -12  -2   8       86.95       94.37     12.40 o 
 -11  -2   8      124.67      128.66      8.83 o 
 -10  -2   8      635.98      661.26     17.44 o 
  -9  -2   8      274.11      261.34     11.52 o 
  -8  -2   8       15.40       22.58      3.61 o 
  -7  -2   8     1064.41     1051.13     18.40 o 
  -6  -2   8     2167.22     2167.45     31.71 o 
  -5  -2   8      315.16      314.73      6.96 o 
  -4  -2   8     3038.51     3037.60     40.11 o 
  -3  -2   8     2493.63     2470.88     28.95 o 
  -2  -2   8      326.70      329.96      6.19 o 
  -1  -2   8      247.49      254.35      5.19 o 
   0  -2   8     4007.01     3908.99     42.29 o 
   1  -2   8     3949.17     3888.51     42.09 o 
   2  -2   8     1283.99     1292.11     18.12 o 
   3  -2   8      769.91      811.03     13.77 o 
   4  -2   8     2457.66     2495.72     35.29 o 
   5  -2   8      699.10      671.32     14.04 o 
   6  -2   8       96.11      111.10      5.82 o 
   7  -2   8     2120.84     2115.96     36.77 o 
   8  -2   8     1653.13     1627.07     32.68 o 
   9  -2   8      466.32      451.22     13.21 o 
  10  -2   8      403.29      421.23     13.30 o 
  11  -2   8     1231.36     1229.31     27.89 o 
  12  -2   8      144.56      133.18      8.71 o 
  13  -2   8       70.24       69.87     11.75 o 
 -12  -1   8      387.70      395.28     15.35 o 
 -11  -1   8       19.02       24.23      6.48 o 
 -10  -1   8      286.93      309.40     11.26 o 
  -9  -1   8      959.04      937.14     20.88 o 
  -8  -1   8     1042.90      985.57     21.08 o 
  -7  -1   8       72.40       68.34      6.82 o 
  -6  -1   8     2935.19     2956.32     41.23 o 
  -5  -1   8     2358.14     2280.31     32.53 o 
  -4  -1   8      222.66      219.66      5.42 o 
  -3  -1   8     1982.61     1967.98     24.38 o 
  -2  -1   8     3079.23     3023.95     38.08 o 
  -1  -1   8      674.35      640.32     10.04 o 
   0  -1   8      982.38     1066.22     13.71 o 
   1  -1   8     4325.87     4074.34     51.55 o 
   2  -1   8     2449.70     2532.55     30.06 o 
   3  -1   8      441.26      453.02      8.72 o 
   4  -1   8     1219.52     1198.07     21.69 o 
   5  -1   8     3415.00     3408.81     49.11 o 
   6  -1   8     1121.03     1113.36     19.35 o 
   7  -1   8      101.89       99.52      5.47 o 
   8  -1   8      994.06      985.96     27.28 o 
   9  -1   8     1524.57     1417.06     29.75 o 
  10  -1   8      146.16      138.10      8.22 o 
  11  -1   8      602.89      580.70     28.52 o 
  12  -1   8      641.00      657.92     18.79 o 
  13  -1   8      155.91      153.61     13.94 o 
 -12   0   8      323.31      340.64     17.69 o 
 -11   0   8      545.61      551.90     15.90 o 
 -10   0   8      104.17      107.34      8.49 o 
  -9   0   8      174.65      166.97      8.37 o 
  -8   0   8     1568.01     1522.83     28.85 o 
  -7   0   8      738.19      742.94     16.64 o 
  -6   0   8       16.75       19.79      2.67 o 
  -5   0   8     2091.91     2099.51     30.19 o 
  -4   0   8     4170.18     4031.03     49.02 o 
  -3   0   8      234.11      223.08      6.54 o 
  -2   0   8     5354.17     5446.24     57.69 o 
  -1   0   8     4214.08     4187.53     45.70 o 
   0   0   8     2040.60     2094.65     25.34 o 
   1   0   8        5.57        5.32      1.48 o 
   2   0   8     3276.95     3035.25     31.37 o 
   3   0   8     4658.55     4710.49     53.27 o 
   4   0   8      240.62      224.86      6.30 o 
   5   0   8     2391.99     2362.09     35.46 o 
   6   0   8     3167.65     3128.23     45.79 o 
   7   0   8     1063.23     1039.64     20.71 o 
   8   0   8       52.27       38.74      4.00 o 
   9   0   8     1081.85     1013.87     23.17 o 
  10   0   8      720.36      678.44     18.00 o 
  11   0   8        7.70        6.37      3.81 o 
  12   0   8      248.60      245.06     11.93 o 
  13   0   8      609.34      659.45     19.72 o 
 -12   1   8       24.94       25.82      8.39 o 
 -11   1   8      397.15      430.26     15.36 o 
 -10   1   8      562.28      556.63     18.12 o 
  -9   1   8      177.20      188.46      8.27 o 
  -8   1   8      165.65      174.06      8.11 o 
  -7   1   8     1243.02     1218.83     23.67 o 
  -6   1   8       43.11       42.86      3.86 o 
  -5   1   8       67.53       73.55      4.05 o 
  -4   1   8     2617.93     2685.42     36.88 o 
  -3   1   8     3642.67     3573.92     43.50 o 
  -2   1   8     1498.51     1529.36     20.29 o 
  -1   1   8     4270.57     4160.93     43.64 o 
   0   1   8     6929.24     7138.16     87.47 o 
   1   1   8     5009.94     5208.54     56.06 o 
   2   1   8     1206.59     1308.65     15.20 o 
   3   1   8     9607.95     9883.77     97.68 o 
   4   1   8     8099.97     8377.79     87.76 o 
   5   1   8      780.99      800.72     13.29 o 
   6   1   8     1272.30     1256.67     21.26 o 
   7   1   8     8687.01     8327.29    127.59 o 
   8   1   8      124.95      138.22      6.87 o 
   9   1   8      372.13      387.78     14.15 o 
  10   1   8      636.85      651.42     17.80 o 
  11   1   8      558.19      571.81     16.99 o 
  12   1   8        5.22       -2.85      3.71 o 
  13   1   8      284.69      243.50     12.01 o 
  14   1   8      309.45      315.88     15.49 o 
 -12   2   8       84.85       70.91     18.21 o 
 -11   2   8        1.23       -1.69      4.01 o 
 -10   2   8      768.70      804.95     18.92 o 
  -9   2   8      588.01      585.77     20.60 o 
  -8   2   8       36.87       35.79      4.01 o 
  -7   2   8      891.51      887.65     23.99 o 
  -6   2   8     2453.41     2396.10     37.51 o 
  -5   2   8     2142.32     2049.23     32.28 o 
  -4   2   8       12.93       14.36      2.12 o 
  -3   2   8     1757.30     1782.50     25.43 o 
  -2   2   8     4309.09     4201.79     47.81 o 
  -1   2   8     2607.26     2692.38     26.17 o 
   0   2   8     9891.37    10448.22     98.78 o 
   1   2   8    12886.22    12857.50    115.54 o 
   2   2   8     2345.50     2283.85     22.60 o 
   3   2   8      204.22      183.85      3.83 o 
   4   2   8     5289.90     5226.45     55.14 o 
   5   2   8     3808.79     3747.86     46.23 o 
   6   2   8        5.89        6.96      1.97 o 
   7   2   8     2465.45     2491.09     42.51 o 
   8   2   8     4866.53     4826.33     77.41 o 
   9   2   8      149.80      156.53      8.44 o 
  10   2   8      201.14      189.54      9.61 o 
  11   2   8     1161.85     1188.80     27.83 o 
  12   2   8      360.70      347.71     21.93 o 
  13   2   8       19.83       14.44      9.49 o 
  14   2   8      137.29      183.68     23.64 o 
 -11   3   8       89.16       93.36     16.81 o 
 -10   3   8       14.50       10.94      4.57 o 
  -9   3   8      566.92      558.55     17.15 o 
  -8   3   8      849.75      810.94     20.97 o 
  -7   3   8      160.23      156.35      6.73 o 
  -6   3   8     3525.03     3449.39     54.71 o 
  -5   3   8     1303.37     1256.52     21.43 o 
  -4   3   8     2436.95     2358.77     35.73 o 
  -3   3   8      192.03      195.83      5.86 o 
  -2   3   8     2800.49     2861.64     33.62 o 
  -1   3   8     5475.42     5414.31     54.94 o 
   0   3   8       16.08       15.33      2.36 o 
   1   3   8     4048.17     4110.40     40.44 o 
   2   3   8     4494.20     4434.97     41.44 o 
   3   3   8       80.61       55.55      3.04 o 
   4   3   8      104.87       87.89      2.82 o 
   5   3   8     3701.13     3670.76     39.93 o 
   6   3   8      776.73      802.44     13.81 o 
   7   3   8      218.65      215.94      8.99 o 
   8   3   8     3574.76     3508.98     58.08 o 
   9   3   8     2254.62     2160.25     42.51 o 
  10   3   8      371.80      366.65     13.66 o 
  11   3   8      125.01      101.97      8.04 o 
  12   3   8      703.83      689.06     20.30 o 
  13   3   8      400.05      371.76     21.95 o 
  14   3   8        1.17       -4.06      5.72 o 
 -11   4   8      303.18      323.38     14.79 o 
 -10   4   8      315.07      299.31     29.90 o 
  -9   4   8       85.79       78.59      6.99 o 
  -8   4   8      882.85      874.21     21.84 o 
  -7   4   8      883.98      871.28     21.20 o 
  -6   4   8      169.72      174.03      9.91 o 
  -5   4   8     1855.11     1815.57     28.83 o 
  -4   4   8     2782.29     2742.54     40.80 o 
  -3   4   8     1291.14     1341.00     18.83 o 
  -2   4   8      808.92      845.28     11.94 o 
  -1   4   8     4090.78     4010.67     45.48 o 
   0   4   8     5968.69     6002.71     59.29 o 
   1   4   8      348.49      320.73      5.87 o 
   2   4   8     1027.10      934.41     10.79 o 
   3   4   8     4591.53     4620.41     44.43 o 
   4   4   8     2403.30     2505.95     25.39 o 
   5   4   8      953.75     1041.03     12.14 o 
   6   4   8     3173.90     3211.11     37.86 o 
   7   4   8     1855.46     1819.36     28.46 o 
   8   4   8      908.12      894.00     17.30 o 
   9   4   8      469.21      478.08     14.51 o 
  10   4   8     1230.19     1226.70     28.19 o 
  11   4   8      233.08      218.62     10.67 o 
  12   4   8       87.91       82.36      7.91 o 
  13   4   8      556.84      546.41     18.45 o 
  14   4   8      360.52      341.20     21.28 o 
 -11   5   8      185.32      196.17     12.07 o 
 -10   5   8      641.64      652.45     18.86 o 
  -9   5   8      586.87      613.88     17.71 o 
  -8   5   8       72.49       76.27      8.36 o 
  -7   5   8      889.12      928.57     22.18 o 
  -6   5   8     1046.01     1080.05     24.16 o 
  -5   5   8      115.05      120.83      6.82 o 
  -4   5   8     1381.72     1363.98     21.49 o 
  -3   5   8     4536.69     4678.46     56.46 o 
  -2   5   8     1088.74     1127.93     16.12 o 
  -1   5   8     1981.70     2013.79     24.40 o 
   0   5   8     8109.93     7993.68     82.18 o 
   1   5   8     4483.30     4401.07     48.24 o 
   2   5   8       94.05       82.00      3.15 o 
   3   5   8     1771.54     1826.61     20.35 o 
   4   5   8     4123.14     4269.58     41.44 o 
   5   5   8     1159.86     1149.23     12.63 o 
   6   5   8      202.18      204.76      4.82 o 
   7   5   8     2389.82     2365.26     33.52 o 
   8   5   8     2434.85     2425.00     40.89 o 
   9   5   8       78.10       76.97      5.72 o 
  10   5   8      303.28      284.72     11.15 o 
  11   5   8      895.86      899.52     27.11 o 
  12   5   8      200.17      184.47     13.21 o 
  13   5   8      121.63      133.81     10.39 o 
  14   5   8      594.93      626.31     24.73 o 
 -11   6   8       16.98       14.93      4.83 o 
 -10   6   8      310.72      321.37     13.88 o 
  -9   6   8      870.50      874.49     22.06 o 
  -8   6   8      267.46      258.32     10.22 o 
  -7   6   8       67.01       72.24      6.01 o 
  -6   6   8     1299.12     1362.91     28.99 o 
  -5   6   8     1626.80     1542.75     27.21 o 
  -4   6   8      296.49      252.65      6.88 o 
  -3   6   8     2329.24     2332.83     32.99 o 
  -2   6   8     3960.81     3926.02     47.98 o 
  -1   6   8      190.30      177.34      4.53 o 
   0   6   8      816.52      848.42     11.32 o 
   1   6   8     3397.03     3447.17     35.22 o 
   2   6   8     3926.78     3870.27     39.35 o 
   3   6   8        5.59        5.61      1.22 o 
   4   6   8     1410.96     1366.79     15.33 o 
   5   6   8     5150.61     5261.28     48.02 o 
   6   6   8     1362.49     1428.50     17.84 o 
   7   6   8      674.92      640.54     10.79 o 
   8   6   8     2231.66     2306.77     39.30 o 
   9   6   8      793.57      795.64     17.88 o 
  10   6   8      123.69      126.57      7.67 o 
  11   6   8      852.08      891.33     20.57 o 
  12   6   8     1254.73     1250.20     30.80 o 
  13   6   8       73.48       65.17      8.07 o 
  14   6   8      109.08       87.18      9.90 o 
 -10   7   8       14.72       14.47      4.04 o 
  -9   7   8      386.78      378.84     12.78 o 
  -8   7   8      725.95      718.68     18.58 o 
  -7   7   8      228.27      231.97      9.45 o 
  -6   7   8      119.83      104.95      6.49 o 
  -5   7   8     1898.07     1881.19     29.90 o 
  -4   7   8     2004.88     1871.45     29.30 o 
  -3   7   8        0.34        1.36      1.50 o 
  -2   7   8     2767.04     2661.18     33.72 o 
  -1   7   8     1202.72     1170.51     16.62 o 
   0   7   8      129.86      132.82      4.81 o 
   1   7   8      739.25      746.63     10.40 o 
   2   7   8     4109.50     4056.04     41.11 o 
   3   7   8     3837.00     3859.59     35.87 o 
   4   7   8      363.21      393.15      6.26 o 
   5   7   8     2744.19     2823.60     28.84 o 
   6   7   8     3177.19     3214.17     35.97 o 
   7   7   8      355.71      370.13      8.40 o 
   8   7   8      164.31      169.00      6.42 o 
   9   7   8     1350.31     1383.06     26.86 o 
  10   7   8      894.31      925.53     20.60 o 
  11   7   8        0.00       -2.02      3.26 o 
  12   7   8      744.29      782.16     19.73 o 
  13   7   8      410.29      383.01     21.58 o 
  14   7   8       38.20       35.59      9.99 o 
 -10   8   8      276.00      289.40     10.98 o 
  -9   8   8        8.74       11.21      3.41 o 
  -8   8   8      391.33      376.90     11.60 o 
  -7   8   8     1068.98     1126.06     23.43 o 
  -6   8   8      181.92      194.51      7.95 o 
  -5   8   8      481.42      453.43     10.53 o 
  -4   8   8     2346.45     2345.79     35.53 o 
  -3   8   8     2961.92     2984.54     41.35 o 
  -2   8   8      127.34      153.16      5.67 o 
  -1   8   8     2893.36     2767.08     34.90 o 
   0   8   8     2888.79     2911.48     34.18 o 
   1   8   8      735.03      771.50     10.75 o 
   2   8   8      424.73      395.63      6.87 o 
   3   8   8     2264.74     2318.21     23.89 o 
   4   8   8     3129.15     3184.74     33.66 o 
   5   8   8       57.07       63.18      2.88 o 
   6   8   8     2960.17     3023.79     34.51 o 
   7   8   8     2107.69     2145.65     29.71 o 
   8   8   8      534.33      548.67     12.13 o 
   9   8   8      694.40      720.61     15.10 o 
  10   8   8     1087.33     1107.35     23.52 o 
  11   8   8      329.20      334.69     11.73 o 
  12   8   8       17.01       12.59      5.22 o 
  13   8   8      342.87      351.44     15.11 o 
  14   8   8      250.51      278.25     22.30 o 
  -9   9   8      277.91      294.65     20.01 o 
  -8   9   8        0.29       -3.78      2.45 o 
  -7   9   8      288.15      295.74     15.90 o 
  -6   9   8     1259.13     1363.88     23.48 o 
  -5   9   8      372.89      358.66      9.80 o 
  -4   9   8       63.45       76.33      4.48 o 
  -3   9   8     1583.10     1642.17     26.32 o 
  -2   9   8     3557.44     3335.92     45.60 o 
  -1   9   8        2.99        8.96      1.59 o 
   0   9   8      694.32      663.26     12.54 o 
   1   9   8      896.88      900.69     12.94 o 
   2   9   8     2865.85     2763.58     33.03 o 
   3   9   8      731.53      737.02     10.46 o 
   4   9   8     1961.77     2015.06     22.57 o 
   5   9   8      738.79      731.42     11.12 o 
   6   9   8      183.49      189.31      5.52 o 
   7   9   8     1310.47     1395.32     22.99 o 
   8   9   8     1850.84     1820.77     58.42 o 
   9   9   8       75.60       85.51      6.85 o 
  10   9   8      389.79      384.58     17.61 o 
  11   9   8      663.38      709.02     42.22 o 
  12   9   8      289.34      267.73     16.60 o 
  13   9   8        1.22        8.89      6.69 o 
  14   9   8      188.73      191.75     22.79 o 
  -9  10   8      373.46      437.62     19.82 o 
  -8  10   8      305.85      297.38     20.34 o 
  -7  10   8        6.51        5.71      2.92 o 
  -6  10   8      427.88      452.20     11.47 o 
  -5  10   8     1353.62     1314.00     24.45 o 
  -4  10   8      529.95      505.19     14.76 o 
  -3  10   8      350.51      344.41      9.63 o 
  -2  10   8     1017.76     1073.86     19.63 o 
  -1  10   8     2013.85     1821.14     29.82 o 
   0  10   8       40.99       34.71      3.20 o 
   1  10   8     3210.05     3184.27     47.21 o 
   2  10   8     8147.15     8126.87     89.61 o 
   3  10   8     1116.61     1077.10     16.23 o 
   4  10   8      509.01      516.31     13.74 o 
   5  10   8     2145.92     2190.59     26.35 o 
   6  10   8     1154.66     1143.17     16.87 o 
   7  10   8      158.32      143.49      6.30 o 
   8  10   8      747.92      822.08     18.64 o 
   9  10   8     1034.87     1099.34     38.62 o 
  10  10   8      239.68      247.08     11.91 o 
  11  10   8      184.71      191.72     19.65 o 
  12  10   8      239.65      221.26     19.74 o 
  13  10   8      229.64      211.98     20.08 o 
  -8  11   8      391.34      422.94     19.56 o 
  -7  11   8      321.69      328.68     16.54 o 
  -6  11   8       89.41       96.98      9.66 o 
  -5  11   8      669.78      712.98     19.08 o 
  -4  11   8     1107.85     1099.26     21.43 o 
  -3  11   8      110.94      116.02      6.05 o 
  -2  11   8      335.80      341.14      9.68 o 
  -1  11   8     1664.47     1605.00     27.26 o 
   0  11   8     2050.75     1946.04     28.46 o 
   1  11   8      216.93      207.88      6.31 o 
   2  11   8     1057.70     1026.93     17.44 o 
   3  11   8     4363.99     4134.43     51.76 o 
   4  11   8      722.22      732.94     14.20 o 
   5  11   8      824.66      797.75     11.62 o 
   6  11   8     2455.85     2426.37     33.28 o 
   7  11   8      792.51      818.96     18.73 o 
   8  11   8       38.05       34.10      4.60 o 
   9  11   8      377.53      408.62     17.04 o 
  10  11   8      537.92      588.37     20.75 o 
  11  11   8       94.28       85.71     13.37 o 
  12  11   8      132.83      132.04     17.10 o 
  13  11   8      299.83      309.90     24.40 o 
  -8  12   8       66.45       57.80     13.85 o 
  -7  12   8      468.77      500.45     20.72 o 
  -6  12   8      258.92      263.43     11.96 o 
  -5  12   8        0.00       -1.53      2.88 o 
  -4  12   8      520.22      548.46     18.66 o 
  -3  12   8      927.52      943.66     19.56 o 
  -2  12   8      110.31      126.27      6.34 o 
  -1  12   8      245.39      237.15      8.30 o 
   0  12   8     1278.76     1230.61     22.37 o 
   1  12   8      291.80      303.66      7.85 o 
   2  12   8       25.02       17.17      2.83 o 
   3  12   8      277.85      288.23      8.94 o 
   4  12   8     1262.97     1255.59     19.38 o 
   5  12   8      265.52      258.01      7.88 o 
   6  12   8      710.85      711.17     12.54 o 
   7  12   8     1555.09     1529.47     26.72 o 
   8  12   8      848.16      877.08     20.13 o 
   9  12   8        6.47        8.15      4.95 o 
  10  12   8      425.16      414.21     17.40 o 
  11  12   8      670.35      680.26     44.38 o 
  12  12   8       17.62        7.18      6.85 o 
  13  12   8      136.90      131.44     17.39 o 
  -7  13   8       89.65       70.36      9.19 o 
  -6  13   8      412.90      409.96     14.01 o 
  -5  13   8      232.40      253.18      8.03 o 
  -4  13   8        0.01        1.16      2.52 o 
  -3  13   8      570.67      567.66     14.05 o 
  -2  13   8     1378.53     1350.29     25.82 o 
  -1  13   8      228.31      241.57      8.58 o 
   0  13   8      188.62      189.47      7.72 o 
   1  13   8      878.82      892.90     16.99 o 
   2  13   8      822.50      869.79     16.01 o 
   3  13   8        3.86        6.52      2.61 o 
   4  13   8      409.34      400.59      9.33 o 
   5  13   8      847.92      841.23     15.76 o 
   6  13   8      262.21      272.47      8.33 o 
   7  13   8      310.31      315.29     10.33 o 
   8  13   8      716.54      749.75     16.05 o 
   9  13   8      380.60      378.29     13.41 o 
  10  13   8       19.73       15.82      9.44 o 
  11  13   8      393.73      431.96     18.07 o 
  12  13   8      342.58      381.36     25.93 o 
  -6  14   8      115.89      133.95      8.65 o 
  -5  14   8      585.35      612.68     31.93 o 
  -4  14   8      588.14      602.87     14.81 o 
  -3  14   8        6.90        5.30      3.05 o 
  -2  14   8      584.15      604.22     14.84 o 
  -1  14   8     1078.07     1024.10     21.37 o 
   0  14   8      171.15      140.39     10.98 o 
   1  14   8      632.06      644.90     13.91 o 
   2  14   8     1370.27     1317.78     23.40 o 
   3  14   8      716.55      707.04     15.26 o 
   4  14   8       11.28       11.70      3.17 o 
   5  14   8      284.83      291.79      8.78 o 
   6  14   8      872.47      876.45     22.79 o 
   7  14   8       49.63       38.75      6.15 o 
   8  14   8      293.52      308.66     10.68 o 
   9  14   8      475.96      485.81     19.21 o 
  10  14   8      146.44      136.65      9.18 o 
  11  14   8        2.56       -3.40      4.57 o 
  12  14   8      170.52      178.32     13.72 o 
  -5  15   8       98.95      116.18      8.22 o 
  -4  15   8      612.15      655.42     17.35 o 
  -3  15   8      468.03      514.77     26.25 o 
  -2  15   8        0.17        3.95      2.93 o 
  -1  15   8      538.56      544.07     19.40 o 
   0  15   8     1023.92     1044.33     24.43 o 
   1  15   8       18.03       21.83      3.47 o 
   2  15   8      466.79      450.12     20.04 o 
   3  15   8      654.40      660.42     19.78 o 
   4  15   8      349.62      373.63     10.99 o 
   5  15   8        4.47        1.84      2.88 o 
   6  15   8      418.89      380.85     10.57 o 
   7  15   8      601.21      637.36     31.89 o 
   8  15   8        7.69        6.35      4.88 o 
   9  15   8      105.91      117.01     17.89 o 
  10  15   8      240.69      264.74     19.67 o 
  11  15   8      166.47      179.29     15.27 o 
  -4  16   8      119.69      142.25      9.40 o 
  -3  16   8      303.32      305.50     10.55 o 
  -2  16   8      228.79      240.40      9.45 o 
  -1  16   8       19.69       16.15      4.95 o 
   0  16   8      534.30      543.04     15.06 o 
   1  16   8      485.97      516.86     24.54 o 
   2  16   8       57.48       55.81      5.05 o 
   3  16   8      249.37      271.45      9.44 o 
   4  16   8      691.78      678.45     20.63 o 
   5  16   8      217.23      220.87      8.62 o 
   6  16   8       27.04       21.24      4.08 o 
   7  16   8      521.75      530.83     16.46 o 
   8  16   8      577.06      605.55     20.46 o 
   9  16   8       43.12       40.78      7.41 o 
  10  16   8       77.21       59.22     13.97 o 
  -3  17   8       95.67       92.22      6.81 o 
  -2  17   8      122.50      109.89     14.24 o 
  -1  17   8      176.57      182.55     17.81 o 
   0  17   8        7.48        4.24      3.53 o 
   1  17   8      366.60      366.96     13.95 o 
   2  17   8      545.66      536.58     14.58 o 
   3  17   8      202.48      201.00      9.41 o 
   4  17   8      176.03      176.44     12.05 o 
   5  17   8      559.23      578.84     16.19 o 
   6  17   8      225.67      215.93     10.37 o 
   7  17   8        2.39        1.56      6.03 o 
   8  17   8      316.32      343.31     17.44 o 
   9  17   8      297.23      311.48     24.72 o 
  -1  18   8       86.24       81.87      7.22 o 
   0  18   8      206.29      204.75     10.70 o 
   1  18   8        0.48       -1.62      3.74 o 
   2  18   8      229.26      218.31      9.84 o 
   3  18   8      438.09      426.45     13.41 o 
   4  18   8       62.49       53.02      5.88 o 
   5  18   8      123.92      118.10      8.39 o 
   6  18   8      321.03      325.08     12.46 o 
   7  18   8       38.02       27.46      6.47 o 
   8  18   8       23.52       25.46      7.49 o 
   2  19   8       12.77        7.04      4.16 o 
   3  19   8      128.71      130.98      8.81 o 
   4  19   8      203.84      200.45     10.42 o 
   5  19   8        7.34        5.10      4.25 o 
   6  19   8      154.92      157.61     14.18 o 
  -3 -15   9       76.39       60.58     10.11 o 
  -2 -15   9      179.57      151.61     14.37 o 
  -1 -15   9      190.93      176.93     14.91 o 
   0 -15   9        2.36        3.83      5.55 o 
  -6 -14   9        0.03       -1.57      5.79 o 
  -5 -14   9      251.08      270.84     44.54 o 
  -4 -14   9      371.01      382.05     27.06 o 
  -3 -14   9       42.16       36.22     11.59 o 
  -2 -14   9      185.77      182.36     14.77 o 
  -1 -14   9      358.08      351.22     18.47 o 
   0 -14   9      297.00      272.52     15.68 o 
   1 -14   9        0.23       -6.09      6.09 o 
   2 -14   9      123.99      110.01     14.68 o 
   3 -14   9      389.64      373.35     37.28 o 
  -7 -13   9      293.65      299.82     23.05 o 
  -6 -13   9      130.74      141.71     13.29 o 
  -5 -13   9        3.31        9.05      5.89 o 
  -4 -13   9      266.75      246.93     15.80 o 
  -3 -13   9      457.04      453.92     16.90 o 
  -2 -13   9       72.91       74.71     11.11 o 
  -1 -13   9       86.42       86.50     11.36 o 
   0 -13   9      330.35      292.75     17.25 o 
   1 -13   9      171.86      169.16     13.15 o 
   2 -13   9       19.82        9.96      4.99 o 
   3 -13   9      236.87      228.45     13.21 o 
   4 -13   9      416.74      387.21     17.50 o 
   5 -13   9        9.14        7.23      9.95 o 
  -8 -12   9       19.66       49.19     12.51 o 
  -7 -12   9       58.61       69.37     12.85 o 
  -6 -12   9      364.51      365.40     17.55 o 
  -5 -12   9      222.39      223.61     20.34 o 
  -4 -12   9        0.81        5.98      6.08 o 
  -3 -12   9      347.85      371.29     14.70 o 
  -2 -12   9      398.95      432.35     19.67 o 
  -1 -12   9       39.38       25.94      6.65 o 
   0 -12   9      164.44      149.47     12.17 o 
   1 -12   9      670.52      656.30     27.80 o 
   2 -12   9      254.23      280.06     14.44 o 
   3 -12   9       31.30       14.91      9.85 o 
   4 -12   9      380.98      408.36     26.12 o 
   5 -12   9      282.07      285.76     14.15 o 
   6 -12   9       16.71       12.38      4.79 o 
  -9 -11   9       80.00       84.17     12.30 o 
  -8 -11   9      163.47      186.65     13.61 o 
  -7 -11   9       81.10       73.45     13.63 o 
  -6 -11   9       77.38       64.24     12.29 o 
  -5 -11   9      529.83      525.27     30.09 o 
  -4 -11   9      334.73      371.25     17.15 o 
  -3 -11   9        1.06        3.79      3.93 o 
  -2 -11   9      456.44      460.20     19.58 o 
  -1 -11   9      733.79      706.04     24.95 o 
   0 -11   9      160.74      134.14     11.35 o 
   1 -11   9      311.65      293.22     14.62 o 
   2 -11   9      717.99      648.19     22.74 o 
   3 -11   9      297.15      272.23     22.61 o 
   4 -11   9       17.73        9.54      5.65 o 
   5 -11   9      407.08      412.55     16.59 o 
   6 -11   9      397.34      421.64     16.48 o 
   7 -11   9       62.61       81.59     10.89 o 
 -10 -10   9      120.14      114.16     17.45 o 
  -9 -10   9        0.38        2.88      5.64 o 
  -8 -10   9      204.77      208.90     13.95 o 
  -7 -10   9      405.18      410.94     18.07 o 
  -6 -10   9       74.37       69.35      6.56 o 
  -5 -10   9      160.37      157.39     16.98 o 
  -4 -10   9      530.74      566.41     30.28 o 
  -3 -10   9      371.13      360.11     13.60 o 
  -2 -10   9        4.06        0.06      3.75 o 
  -1 -10   9      785.94      788.28     26.14 o 
   0 -10   9     1184.69     1155.96     33.41 o 
   1 -10   9      202.76      177.17     17.38 o 
   2 -10   9      298.69      283.90     13.57 o 
   3 -10   9     1017.92      992.10     29.02 o 
   4 -10   9      533.90      533.23     30.27 o 
   5 -10   9        0.42       -0.51      2.86 o 
   6 -10   9      433.99      435.22     16.67 o 
   7 -10   9      513.53      547.15     19.11 o 
   8 -10   9       41.10       52.58      6.80 o 
 -10  -9   9      209.26      222.75     23.11 o 
  -9  -9   9      201.03      212.13     12.40 o 
  -8  -9   9        3.20       -0.15      5.30 o 
  -7  -9   9      413.75      411.07     29.15 o 
  -6  -9   9      693.38      680.66     29.38 o 
  -5  -9   9       66.93       57.09      7.13 o 
  -4  -9   9      256.05      244.51     18.32 o 
  -3  -9   9      802.76      858.98     19.67 o 
  -2  -9   9      217.13      252.65      9.49 o 
  -1  -9   9        7.37        2.90      3.45 o 
   0  -9   9     1194.24     1183.29     29.59 o 
   1  -9   9     1537.57     1497.92     64.70 o 
   2  -9   9      220.96      242.64     10.48 o 
   3  -9   9      316.30      306.97     11.74 o 
   4  -9   9      715.38      781.57     17.35 o 
   5  -9   9      335.75      355.42     12.85 o 
   6  -9   9       26.08       27.37      4.81 o 
   7  -9   9      542.63      604.69     17.61 o 
   8  -9   9      646.73      685.11     28.53 o 
   9  -9   9       24.77       30.86      8.26 o 
 -10  -8   9      128.55       99.73     15.51 o 
  -9  -8   9      368.69      348.95     18.79 o 
  -8  -8   9      232.43      254.40     11.71 o 
  -7  -8   9       56.45       60.58      6.99 o 
  -6  -8   9     1161.19     1144.74     30.95 o 
  -5  -8   9      670.21      671.06     17.24 o 
  -4  -8   9       32.72       27.44      4.66 o 
  -3  -8   9      334.39      329.95     13.88 o 
  -2  -8   9     1591.25     1535.18     29.18 o 
  -1  -8   9      478.20      461.28     12.54 o 
   0  -8   9       61.69       64.41      6.11 o 
   1  -8   9     1577.20     1550.53     52.71 o 
   2  -8   9      725.68      725.56     19.35 o 
   3  -8   9      312.19      296.88      9.33 o 
   4  -8   9      584.12      617.05     20.19 o 
   5  -8   9     1306.95     1244.56     28.10 o 
   6  -8   9      524.96      535.85     19.79 o 
   7  -8   9       51.26       61.94     11.47 o 
   8  -8   9      757.27      788.51     25.79 o 
   9  -8   9      456.50      468.29     18.72 o 
  10  -8   9        2.73        2.94      5.85 o 
 -11  -7   9      181.32      161.99     15.67 o 
 -10  -7   9       21.59       25.60      8.61 o 
  -9  -7   9      220.77      189.61     16.06 o 
  -8  -7   9     1028.35     1063.78     29.32 o 
  -7  -7   9      326.12      343.31     13.22 o 
  -6  -7   9        2.34        6.34      3.27 o 
  -5  -7   9      903.81      887.54     19.82 o 
  -4  -7   9      877.65      872.45     34.32 o 
  -3  -7   9      198.75      195.08      7.01 o 
  -2  -7   9     1466.55     1360.12     26.24 o 
  -1  -7   9     1046.27     1050.76     21.46 o 
   0  -7   9     1167.81     1193.93     31.96 o 
   1  -7   9        8.01       16.86      3.94 o 
   2  -7   9     1004.15     1044.34     20.77 o 
   3  -7   9      521.59      526.63     15.24 o 
   4  -7   9      111.95      115.44      7.63 o 
   5  -7   9      921.67      903.74     26.91 o 
   6  -7   9     1845.18     1865.65     46.71 o 
   7  -7   9      262.75      261.03     14.71 o 
   8  -7   9        6.87        2.44      4.18 o 
   9  -7   9      431.67      434.32     17.77 o 
  10  -7   9      228.73      251.99     14.27 o 
 -11  -6   9       90.29       91.42     25.02 o 
 -10  -6   9      559.95      578.50     46.04 o 
  -9  -6   9       71.15       60.27      7.78 o 
  -8  -6   9      205.36      219.64     11.76 o 
  -7  -6   9      656.33      648.51     16.23 o 
  -6  -6   9      427.02      412.30     20.55 o 
  -5  -6   9       37.33       43.96      4.62 o 
  -4  -6   9     1465.59     1455.91     63.32 o 
  -3  -6   9     2226.13     2181.88     34.17 o 
  -2  -6   9     1474.22     1460.98     24.13 o 
  -1  -6   9     2849.58     2874.94     47.80 o 
   0  -6   9     1693.36     1723.16     30.85 o 
   1  -6   9      406.30      403.26     18.25 o 
   2  -6   9      635.30      616.59     14.11 o 
   3  -6   9     1248.56     1208.98     26.72 o 
   4  -6   9      933.07     1008.67     28.54 o 
   5  -6   9        5.42        7.89      4.14 o 
   6  -6   9      943.65      914.53     26.64 o 
   7  -6   9     1471.90     1418.36     37.10 o 
   8  -6   9      131.63      147.36     10.21 o 
   9  -6   9       36.80       45.12      7.01 o 
  10  -6   9      342.15      336.64     18.53 o 
  11  -6   9      163.15      172.92     14.06 o 
 -11  -5   9        0.90       -2.46      4.72 o 
 -10  -5   9      257.11      284.56     13.01 o 
  -9  -5   9      518.94      495.80     15.60 o 
  -8  -5   9       42.68       57.24     13.70 o 
  -7  -5   9      437.91      415.48     10.83 o 
  -6  -5   9      925.78      930.74     20.30 o 
  -5  -5   9     1234.80     1211.16     24.47 o 
  -4  -5   9       43.23       65.04      6.82 o 
  -3  -5   9     1721.42     1723.64     27.97 o 
  -2  -5   9     2497.73     2565.28     35.19 o 
  -1  -5   9      290.97      301.96      9.61 o 
   0  -5   9     2277.37     2197.85     33.37 o 
   1  -5   9     4695.89     4676.75     54.60 o 
   2  -5   9     1610.86     1607.91     30.25 o 
   3  -5   9      227.53      246.60      8.33 o 
   4  -5   9     1185.32     1150.45     25.44 o 
   5  -5   9     1848.85     1857.65     37.42 o 
   6  -5   9      225.14      205.83     20.94 o 
   7  -5   9      600.12      585.89     29.04 o 
   8  -5   9      676.99      714.73     22.85 o 
   9  -5   9      243.94      225.82     12.41 o 
  10  -5   9       92.90       72.31      8.30 o 
  11  -5   9      496.15      521.71     20.71 o 
 -11  -4   9      124.22      115.14      7.98 o 
 -10  -4   9       10.55       10.59      3.90 o 
  -9  -4   9      383.64      377.87     11.49 o 
  -8  -4   9      674.76      675.04     15.54 o 
  -7  -4   9       23.71       23.17      3.73 o 
  -6  -4   9      713.81      739.63     15.30 o 
  -5  -4   9      933.69      923.69     15.87 o 
  -4  -4   9      641.11      661.89     12.96 o 
  -3  -4   9       61.78       63.46      3.75 o 
  -2  -4   9     2056.20     1989.27     26.07 o 
  -1  -4   9     2951.36     3069.21     38.56 o 
   0  -4   9       29.77       32.74      2.58 o 
   1  -4   9     2820.42     2904.75     32.26 o 
   2  -4   9     5721.82     5662.68     75.51 o 
   3  -4   9     3101.30     3063.70     51.26 o 
   4  -4   9       36.11       34.48      3.80 o 
   5  -4   9     2277.68     2345.33     46.44 o 
   6  -4   9     1979.15     2035.56     55.84 o 
   7  -4   9       47.84       51.61      6.50 o 
   8  -4   9      715.45      719.93     22.71 o 
   9  -4   9     1020.27      972.08     28.58 o 
  10  -4   9      156.70      174.35     16.39 o 
  11  -4   9      152.87      150.91     11.98 o 
  12  -4   9      428.23      445.25     23.44 o 
 -11  -3   9      267.04      274.23     14.16 o 
 -10  -3   9       97.21       87.98      6.70 o 
  -9  -3   9       22.03       25.78      4.13 o 
  -8  -3   9      639.45      640.23     14.84 o 
  -7  -3   9     1019.93     1040.11     19.95 o 
  -6  -3   9      306.78      296.86      7.56 o 
  -5  -3   9      259.32      254.88      6.60 o 
  -4  -3   9     2086.50     2098.03     26.18 o 
  -3  -3   9     1722.74     1606.59     24.49 o 
  -2  -3   9       98.05      102.08      3.85 o 
  -1  -3   9     3100.59     3068.42     38.47 o 
   0  -3   9     2689.77     2641.49     31.43 o 
   1  -3   9      584.20      561.27     10.02 o 
   2  -3   9     1794.24     1840.78     25.01 o 
   3  -3   9     5186.73     5164.27     84.72 o 
   4  -3   9      521.09      557.69     12.21 o 
   5  -3   9     1240.10     1180.75     23.24 o 
   6  -3   9     2791.11     2757.49     54.94 o 
   7  -3   9     2512.21     2412.20     42.04 o 
   8  -3   9       71.98       72.78      6.09 o 
   9  -3   9      593.92      582.01     16.25 o 
  10  -3   9      951.22      991.14     26.77 o 
  11  -3   9      156.99      146.69      9.29 o 
  12  -3   9      129.36      127.01      9.71 o 
 -12  -2   9       31.83       35.89      6.76 o 
 -11  -2   9       79.94       77.10      8.78 o 
 -10  -2   9      462.75      503.84     19.86 o 
  -9  -2   9      161.66      186.28      8.32 o 
  -8  -2   9       74.32       74.19      6.29 o 
  -7  -2   9     1132.41     1074.88     20.21 o 
  -6  -2   9     2273.24     2255.68     33.33 o 
  -5  -2   9      239.38      251.42      6.32 o 
  -4  -2   9     2142.37     2157.94     27.86 o 
  -3  -2   9     3471.42     3442.41     39.14 o 
  -2  -2   9      471.93      459.58      7.97 o 
  -1  -2   9      687.31      686.90     10.17 o 
   0  -2   9     1715.22     1782.99     26.18 o 
   1  -2   9     3405.66     3359.28     38.39 o 
   2  -2   9      165.40      173.70      5.12 o 
   3  -2   9     1784.61     1805.45     32.84 o 
   4  -2   9     1038.13      991.08     18.37 o 
   5  -2   9       29.82       24.39      3.48 o 
   6  -2   9      627.28      624.13     14.46 o 
   7  -2   9     2246.91     2198.20     38.56 o 
   8  -2   9     1766.46     1660.30     33.77 o 
   9  -2   9      108.53       98.93     11.27 o 
  10  -2   9      776.77      751.88     19.62 o 
  11  -2   9      981.48      994.14     24.24 o 
  12  -2   9      166.05      172.36      9.74 o 
  13  -2   9       54.52       51.85      7.15 o 
 -12  -1   9      360.32      417.29     16.30 o 
 -11  -1   9       49.56       59.06      6.56 o 
 -10  -1   9      262.46      262.94     20.15 o 
  -9  -1   9      803.95      790.02     19.18 o 
  -8  -1   9      421.62      419.86     18.13 o 
  -7  -1   9      215.80      212.37      7.90 o 
  -6  -1   9     3270.55     3254.03     45.38 o 
  -5  -1   9     3217.67     3127.10     43.36 o 
  -4  -1   9      105.62       97.06      4.94 o 
  -3  -1   9     3192.18     3040.89     41.23 o 
  -2  -1   9     4207.31     4230.13     45.94 o 
  -1  -1   9      836.61      892.80     12.38 o 
   0  -1   9      340.46      357.08      6.48 o 
   1  -1   9     2341.92     2293.06     44.30 o 
   2  -1   9     2849.92     2812.36     36.29 o 
   3  -1   9      381.50      364.80      7.64 o 
   4  -1   9      959.42      987.98     15.91 o 
   5  -1   9     2170.44     2127.24     32.90 o 
   6  -1   9      634.17      634.95     14.58 o 
   7  -1   9      298.00      282.30      9.13 o 
   8  -1   9      622.68      636.98     16.60 o 
   9  -1   9     1361.35     1347.26     31.92 o 
  10  -1   9       27.07       17.41      3.81 o 
  11  -1   9      576.01      566.68     16.91 o 
  12  -1   9      736.45      725.04     20.25 o 
  13  -1   9      197.27      193.75     12.00 o 
 -11   0   9      557.83      557.51     16.39 o 
 -10   0   9        1.51        4.94      3.59 o 
  -9   0   9      447.55      444.84     13.28 o 
  -8   0   9     1132.91     1125.08     23.49 o 
  -7   0   9      283.06      286.54     10.21 o 
  -6   0   9        2.53        5.02      2.36 o 
  -5   0   9     2411.21     2369.53     33.97 o 
  -4   0   9     1293.57     1270.84     25.51 o 
  -3   0   9      281.93      275.98      5.30 o 
  -2   0   9      754.02      720.16      9.93 o 
  -1   0   9     3124.88     3082.83     33.40 o 
   0   0   9      697.59      686.66     10.45 o 
   1   0   9      118.31      119.63      4.02 o 
   2   0   9     2121.89     1986.53     28.00 o 
   3   0   9     9864.84     9968.23     98.75 o 
   4   0   9       45.37       34.74      2.75 o 
   5   0   9     2926.41     2956.26     43.66 o 
   6   0   9     2391.09     2422.86     36.94 o 
   7   0   9     1838.52     1736.71     31.73 o 
   8   0   9       10.92       19.29      3.81 o 
   9   0   9     1087.53     1045.51     24.02 o 
  10   0   9      730.96      710.75     18.85 o 
  11   0   9       66.16       43.05      9.85 o 
  12   0   9      366.99      356.80     15.33 o 
  13   0   9      559.75      543.60     57.50 o 
 -11   1   9      507.23      490.24     14.97 o 
 -10   1   9      463.89      479.73     14.28 o 
  -9   1   9       53.43       56.41      5.90 o 
  -8   1   9      417.60      430.50     14.03 o 
  -7   1   9     2133.60     2071.77     36.61 o 
  -6   1   9       21.56       22.73      3.35 o 
  -5   1   9       22.33       25.28      2.81 o 
  -4   1   9     2641.16     2691.35     37.36 o 
  -3   1   9     1916.92     1832.31     25.17 o 
  -2   1   9       82.50       83.78      3.27 o 
  -1   1   9     3756.41     3812.24     40.50 o 
   0   1   9     7034.19     7237.33     76.68 o 
   1   1   9     3026.23     3155.43     35.50 o 
   2   1   9     1923.29     1980.71     21.87 o 
   3   1   9     5982.59     5725.89     76.90 o 
   4   1   9     4307.95     4468.20     50.95 o 
   5   1   9       18.04       19.63      2.39 o 
   6   1   9     1795.31     1755.25     28.36 o 
   7   1   9     7997.04     7813.26    120.89 o 
   8   1   9      273.75      265.16      9.92 o 
   9   1   9      250.87      240.30      9.82 o 
  10   1   9     1078.11     1021.52     24.34 o 
  11   1   9      565.86      540.69     16.62 o 
  12   1   9       16.23        3.67      5.47 o 
  13   1   9      264.95      285.26     13.05 o 
 -11   2   9        6.23        4.51      4.06 o 
 -10   2   9      477.29      514.02     14.80 o 
  -9   2   9      296.69      290.81     10.28 o 
  -8   2   9       21.30       16.57      3.73 o 
  -7   2   9      467.15      472.85     13.89 o 
  -6   2   9     1672.93     1639.23     29.78 o 
  -5   2   9      860.62      849.30     16.58 o 
  -4   2   9      118.46      127.66      5.16 o 
  -3   2   9     3879.37     3907.13     48.78 o 
  -2   2   9     2065.14     1962.66     24.36 o 
  -1   2   9     1476.28     1578.84     19.40 o 
   0   2   9     3119.33     3188.63     37.19 o 
   1   2   9    11851.96    11826.67    118.04 o 
   2   2   9      386.13      329.30      5.40 o 
   3   2   9     2634.75     2691.39     31.19 o 
   4   2   9     5641.81     5831.65     61.48 o 
   5   2   9     2565.26     2573.45     33.32 o 
   6   2   9      477.51      450.96     12.01 o 
   7   2   9     1881.34     1907.73     34.34 o 
   8   2   9     1858.32     1809.68     36.39 o 
   9   2   9       77.88       91.14      6.89 o 
  10   2   9      490.24      463.38     14.73 o 
  11   2   9     1221.76     1235.83     28.87 o 
  12   2   9      180.31      171.81     13.27 o 
  13   2   9        5.12        5.16      4.93 o 
  14   2   9      137.39      158.35     12.66 o 
 -11   3   9       70.22       67.36      8.48 o 
 -10   3   9        1.53       -3.69      3.72 o 
  -9   3   9      326.37      343.65     13.51 o 
  -8   3   9      695.96      709.85     17.96 o 
  -7   3   9      131.59      117.94      6.53 o 
  -6   3   9     2644.03     2564.67     42.66 o 
  -5   3   9     2362.15     2299.44     36.03 o 
  -4   3   9     1738.97     1709.46     27.74 o 
  -3   3   9       30.31       34.05      2.91 o 
  -2   3   9     2816.76     2847.68     33.86 o 
  -1   3   9     3118.62     2964.48     31.17 o 
   0   3   9        1.02        1.11      1.08 o 
   1   3   9     7789.67     7885.10     75.43 o 
   2   3   9     9088.70     9271.97     91.29 o 
   3   3   9      994.71     1014.98     12.06 o 
   4   3   9      716.36      689.44      8.91 o 
   5   3   9     2321.82     2311.24     28.20 o 
   6   3   9      460.77      484.51      9.53 o 
   7   3   9        0.19        3.21      2.33 o 
   8   3   9     1768.87     1844.86     37.12 o 
   9   3   9     1158.09     1152.09     26.32 o 
  10   3   9      199.07      169.63      9.40 o 
  11   3   9      151.11      171.53     14.68 o 
  12   3   9      684.56      650.56     26.15 o 
  13   3   9      382.25      408.78     25.94 o 
  14   3   9        0.31        2.72      5.25 o 
 -11   4   9      275.33      269.63     13.99 o 
 -10   4   9      157.09      166.86     10.66 o 
  -9   4   9       48.09       40.52      6.18 o 
  -8   4   9      859.62      836.70     21.92 o 
  -7   4   9     1520.00     1530.40     33.07 o 
  -6   4   9       95.10      106.40      6.76 o 
  -5   4   9     2009.93     1998.45     34.03 o 
  -4   4   9     2731.42     2713.97     38.57 o 
  -3   4   9     1486.23     1539.83     27.44 o 
  -2   4   9      450.45      474.33      8.21 o 
  -1   4   9     6349.45     6128.04     64.40 o 
   0   4   9     4228.27     4062.24     41.44 o 
   1   4   9        0.17        2.70      2.09 o 
   2   4   9     1755.99     1723.76     18.66 o 
   3   4   9     2522.31     2504.82     25.68 o 
   4   4   9      267.43      248.17      4.54 o 
   5   4   9     1322.29     1391.43     17.21 o 
   6   4   9     1812.76     1845.56     24.73 o 
   7   4   9     3014.08     2977.96     45.08 o 
   8   4   9        0.24       -1.06      2.69 o 
   9   4   9     1276.25     1248.51     28.06 o 
  10   4   9      942.25      907.07     23.00 o 
  11   4   9      412.36      449.86     16.78 o 
  12   4   9      148.12      152.29     10.43 o 
  13   4   9      577.88      606.69     19.99 o 
  14   4   9      203.26      204.36     15.09 o 
 -11   5   9      167.95      182.71     17.48 o 
 -10   5   9      458.56      507.43     19.85 o 
  -9   5   9      133.22      139.38      9.24 o 
  -8   5   9      265.33      277.42     11.23 o 
  -7   5   9     1291.01     1275.70     36.21 o 
  -6   5   9      916.80      909.44     21.94 o 
  -5   5   9        0.15       -2.05      3.09 o 
  -4   5   9      999.33     1037.86     22.81 o 
  -3   5   9     2627.48     2594.59     33.60 o 
  -2   5   9      875.47      853.21     13.37 o 
  -1   5   9     1267.87     1264.59     16.86 o 
   0   5   9     5322.54     5323.90     56.99 o 
   1   5   9     4838.56     4812.09     48.42 o 
   2   5   9       26.56       20.07      1.89 o 
   3   5   9     1465.48     1456.06     16.27 o 
   4   5   9     3429.44     3571.19     35.45 o 
   5   5   9     1010.85     1018.63     12.83 o 
   6   5   9     1862.59     1900.28     24.41 o 
   7   5   9     4271.18     4198.17     54.59 o 
   8   5   9     3180.24     3132.44     51.28 o 
   9   5   9        6.80        6.49      3.11 o 
  10   5   9      782.68      762.53     18.51 o 
  11   5   9      830.73      817.78     22.43 o 
  12   5   9       86.68       73.52      7.82 o 
  13   5   9      227.55      233.44     14.86 o 
  14   5   9      502.55      533.58     22.59 o 
 -10   6   9      268.76      277.85     16.28 o 
  -9   6   9      692.74      714.27     19.85 o 
  -8   6   9      158.84      155.86      8.89 o 
  -7   6   9      116.87      126.19      8.15 o 
  -6   6   9     1448.69     1433.90     46.06 o 
  -5   6   9      835.71      812.27     18.45 o 
  -4   6   9       26.51       20.51      3.86 o 
  -3   6   9     1444.49     1468.39     20.77 o 
  -2   6   9     2598.33     2563.14     33.05 o 
  -1   6   9      736.47      740.70     11.14 o 
   0   6   9     1175.91     1190.74     15.20 o 
   1   6   9     5198.80     4993.10     52.93 o 
   2   6   9     3506.18     3449.19     36.01 o 
   3   6   9       22.83       24.08      3.03 o 
   4   6   9      892.58      942.83     11.71 o 
   5   6   9     5279.70     5412.77     51.74 o 
   6   6   9      970.77     1014.35     13.87 o 
   7   6   9      242.46      236.12      7.63 o 
   8   6   9     1346.87     1363.99     26.04 o 
   9   6   9     1204.13     1211.62     24.24 o 
  10   6   9       59.73       66.34      7.24 o 
  11   6   9      641.69      661.26     17.26 o 
  12   6   9      712.71      724.67     21.71 o 
  13   6   9       83.60       83.88      8.86 o 
  14   6   9      192.89      199.27     15.48 o 
 -10   7   9       16.80        9.06      4.47 o 
  -9   7   9      389.06      392.53     23.94 o 
  -8   7   9      714.95      721.10     19.36 o 
  -7   7   9      121.21      122.39      7.55 o 
  -6   7   9      238.40      260.17      9.85 o 
  -5   7   9     2018.88     1996.10     32.14 o 
  -4   7   9      962.21      992.26     18.19 o 
  -3   7   9      143.88      151.17      6.44 o 
  -2   7   9     1598.89     1600.04     22.11 o 
  -1   7   9     2323.21     2225.10     29.06 o 
   0   7   9       41.11       40.68      2.55 o 
   1   7   9     3090.83     3003.60     33.35 o 
   2   7   9     2602.15     2605.51     29.22 o 
   3   7   9     1716.60     1768.85     19.13 o 
   4   7   9        4.02        4.66      1.52 o 
   5   7   9     2222.70     2245.01     25.05 o 
   6   7   9     3148.53     3281.74     36.88 o 
   7   7   9      832.32      796.93     13.79 o 
   8   7   9      308.31      311.63      8.59 o 
   9   7   9     1658.30     1701.53     31.73 o 
  10   7   9      611.59      631.26     16.10 o 
  11   7   9       93.81       91.35      7.10 o 
  12   7   9      560.14      571.68     25.33 o 
  13   7   9      587.74      635.84     18.04 o 
  14   7   9       49.34       44.45     12.30 o 
 -10   8   9      319.88      337.16     12.74 o 
  -9   8   9        0.38        5.80      3.30 o 
  -8   8   9      555.69      592.71     15.77 o 
  -7   8   9     1088.95     1146.24     24.20 o 
  -6   8   9       59.06       63.86      5.42 o 
  -5   8   9      221.64      225.38     11.06 o 
  -4   8   9     1442.61     1444.05     24.39 o 
  -3   8   9      946.68      970.19     17.66 o 
  -2   8   9        5.09       11.01      1.84 o 
  -1   8   9      995.81      961.31     14.64 o 
   0   8   9     2024.37     2031.23     26.94 o 
   1   8   9      418.67      446.62      9.19 o 
   2   8   9     1471.62     1425.44     17.73 o 
   3   8   9      816.07      863.66     11.33 o 
   4   8   9     1891.75     1959.71     23.49 o 
   5   8   9        3.16        4.82      1.79 o 
   6   8   9     1573.17     1652.59     22.30 o 
   7   8   9     2437.33     2563.15     36.64 o 
   8   8   9      292.76      278.53      8.89 o 
   9   8   9      415.91      428.25     10.54 o 
  10   8   9     1334.00     1413.10     28.27 o 
  11   8   9      309.06      286.66     12.45 o 
  12   8   9       14.15       13.69      5.39 o 
  13   8   9      272.54      277.67     13.88 o 
  14   8   9      290.73      311.83     15.27 o 
  -9   9   9      157.07      148.95     13.47 o 
  -8   9   9       22.91       20.08      3.82 o 
  -7   9   9      341.50      324.42     10.90 o 
  -6   9   9     1360.96     1457.60     25.32 o 
  -5   9   9      160.85      167.55     12.03 o 
  -4   9   9      230.37      229.14      9.01 o 
  -3   9   9     2133.36     2075.26     37.10 o 
  -2   9   9     2267.44     2212.10     33.95 o 
  -1   9   9       20.56       21.76      2.78 o 
   0   9   9      696.99      663.89     11.25 o 
   1   9   9     5262.38     5179.33     58.52 o 
   2   9   9     2278.49     2145.59     26.57 o 
   3   9   9     2624.53     2615.56     31.54 o 
   4   9   9     1294.39     1349.25     17.37 o 
   5   9   9      601.16      589.33      9.64 o 
   6   9   9      461.74      455.42     11.37 o 
   7   9   9     1243.66     1306.39     26.19 o 
   8   9   9     1570.25     1596.04     37.05 o 
   9   9   9       69.49       62.65      6.94 o 
  10   9   9      299.23      305.17     19.04 o 
  11   9   9      965.63      971.29     32.58 o 
  12   9   9      113.86      111.41     12.21 o 
  13   9   9        8.72        2.26      6.35 o 
  -9  10   9      281.45      303.38     17.32 o 
  -8  10   9      173.70      184.23     13.55 o 
  -7  10   9        3.05        3.60      7.59 o 
  -6  10   9      477.72      475.92     12.70 o 
  -5  10   9     1699.58     1673.74     30.46 o 
  -4  10   9      462.03      444.37     11.66 o 
  -3  10   9      495.29      468.61     12.05 o 
  -2  10   9     1428.19     1411.26     26.20 o 
  -1  10   9     2435.25     2317.59     35.01 o 
   0  10   9       14.04       12.55      2.31 o 
   1  10   9     2657.57     2506.33     39.59 o 
   2  10   9     7219.21     7053.52     84.24 o 
   3  10   9      142.92      135.34      5.37 o 
   4  10   9     1348.87     1334.74     18.19 o 
   5  10   9     2538.13     2484.62     34.06 o 
   6  10   9      656.43      662.86     13.04 o 
   7  10   9      401.40      364.34     11.07 o 
   8  10   9      927.44      975.58     25.74 o 
   9  10   9      839.55      816.77     25.84 o 
  10  10   9       47.09       53.53      6.62 o 
  11  10   9      260.22      271.49     21.42 o 
  12  10   9      356.60      351.93     25.10 o 
  13  10   9      127.18      112.71     17.21 o 
  -8  11   9      269.84      276.04     26.49 o 
  -7  11   9      243.63      260.22     12.42 o 
  -6  11   9       25.22       24.65      3.71 o 
  -5  11   9      625.77      643.97     15.01 o 
  -4  11   9     1038.70     1101.00     23.57 o 
  -3  11   9       52.88       47.39      4.97 o 
  -2  11   9      711.80      681.24     15.50 o 
  -1  11   9     1475.17     1488.78     27.60 o 
   0  11   9      389.44      402.34      9.48 o 
   1  11   9      270.71      276.54      7.58 o 
   2  11   9     1442.54     1422.06     22.61 o 
   3  11   9     4152.16     4060.29     51.13 o 
   4  11   9       11.51       17.24      2.78 o 
   5  11   9      868.66      841.33     12.22 o 
   6  11   9     1439.32     1452.73     23.30 o 
   7  11   9      389.36      412.91     12.17 o 
   8  11   9       15.10       19.10      3.76 o 
   9  11   9      660.60      675.55     23.23 o 
  10  11   9      525.36      591.23     31.71 o 
  11  11   9       66.05       60.38     11.55 o 
  12  11   9      188.76      192.13     20.27 o 
  13  11   9      399.55      361.57     26.24 o 
  -7  12   9      489.87      501.80     21.85 o 
  -6  12   9      360.67      400.12     10.97 o 
  -5  12   9        0.11       -0.08      2.58 o 
  -4  12   9      545.22      536.22     13.55 o 
  -3  12   9      724.85      755.80     20.92 o 
  -2  12   9       13.26       18.01      3.48 o 
  -1  12   9      656.03      646.51     15.79 o 
   0  12   9     1445.65     1438.12     33.84 o 
   1  12   9      571.78      529.63     11.76 o 
   2  12   9        4.64       -1.58      2.85 o 
   3  12   9     1211.32     1196.63     18.72 o 
   4  12   9      975.46      967.29     16.91 o 
   5  12   9       39.27       37.32      3.73 o 
   6  12   9      253.17      266.07      7.34 o 
   7  12   9     1451.63     1475.19     41.64 o 
   8  12   9      961.86     1002.59     22.26 o 
   9  12   9       21.73       10.54      5.30 o 
  10  12   9      318.79      354.83     23.45 o 
  11  12   9      417.03      387.18     24.49 o 
  12  12   9        4.58        3.16      6.46 o 
  13  12   9      172.01      176.50     20.26 o 
  -7  13   9      104.30      108.68     11.40 o 
  -6  13   9      456.12      478.86     16.09 o 
  -5  13   9      244.86      263.76      9.15 o 
  -4  13   9        8.00        7.23      2.91 o 
  -3  13   9      631.47      631.70     15.38 o 
  -2  13   9      572.78      565.40     14.29 o 
  -1  13   9       97.01       87.11      5.87 o 
   0  13   9      229.55      235.26      8.89 o 
   1  13   9      905.31      890.85     17.21 o 
   2  13   9      466.66      433.65     10.87 o 
   3  13   9        5.22        0.10      2.53 o 
   4  13   9      592.62      582.03     13.87 o 
   5  13   9      832.50      797.69     15.32 o 
   6  13   9      167.36      151.72      6.83 o 
   7  13   9      240.37      241.88      9.32 o 
   8  13   9      939.72      947.54     22.33 o 
   9  13   9      421.25      408.03     17.40 o 
  10  13   9       32.77       37.77      7.23 o 
  11  13   9      452.63      442.55     19.81 o 
  12  13   9      257.60      260.86     21.29 o 
  -6  14   9      129.99      117.98      9.59 o 
  -5  14   9      554.65      596.70     19.98 o 
  -4  14   9      318.85      363.06     14.49 o 
  -3  14   9       10.72       10.82      3.36 o 
  -2  14   9      684.31      681.27     16.42 o 
  -1  14   9      855.69      862.76     19.37 o 
   0  14   9      158.54      144.05      7.82 o 
   1  14   9      396.01      371.26     10.24 o 
   2  14   9      816.15      816.55     16.73 o 
   3  14   9      553.82      513.29     12.64 o 
   4  14   9       15.65       13.47      3.13 o 
   5  14   9      764.18      774.26     21.12 o 
   6  14   9      750.61      744.37     15.26 o 
   7  14   9       42.13       36.91      6.28 o 
   8  14   9      256.98      260.59     10.02 o 
   9  14   9      640.09      671.63     23.57 o 
  10  14   9      148.14      163.77      9.70 o 
  11  14   9       38.48       38.86      6.19 o 
  12  14   9      259.49      258.32     15.10 o 
  -5  15   9      194.32      176.27     15.58 o 
  -4  15   9      590.91      626.93     26.00 o 
  -3  15   9      266.10      271.67      9.91 o 
  -2  15   9        2.40        2.07      3.07 o 
  -1  15   9      623.59      640.68     16.28 o 
   0  15   9      847.92      841.61     21.40 o 
   1  15   9       33.10       25.12      3.63 o 
   2  15   9      465.83      474.99     12.14 o 
   3  15   9      967.45      947.66     23.18 o 
   4  15   9      307.71      275.23      9.35 o 
   5  15   9       20.50       17.18      3.64 o 
   6  15   9      495.91      500.34     13.39 o 
   7  15   9      513.92      560.18     19.26 o 
   8  15   9        0.50        0.30      4.62 o 
   9  15   9      256.39      262.78     13.90 o 
  10  15   9      346.69      364.14     16.79 o 
  11  15   9       84.96      101.53     30.07 o 
  -4  16   9       95.36      122.26      6.60 o 
  -3  16   9      336.73      352.82     11.57 o 
  -2  16   9       92.90       87.81      6.66 o 
  -1  16   9       22.27       21.46      4.06 o 
   0  16   9      656.89      660.06     17.14 o 
   1  16   9      531.33      517.70     13.00 o 
   2  16   9       64.76       53.32      8.83 o 
   3  16   9      350.88      351.22     10.81 o 
   4  16   9      543.62      535.52     17.28 o 
   5  16   9      141.05      154.03      7.39 o 
   6  16   9       53.67       55.23      5.85 o 
   7  16   9      475.65      500.91     16.12 o 
   8  16   9      410.44      426.96     20.77 o 
   9  16   9       17.32       14.14      6.02 o 
  10  16   9      100.28      103.75     16.40 o 
  -2  17   9      163.39      170.23     16.40 o 
  -1  17   9       92.52       88.02      6.88 o 
   0  17   9       17.78       12.30      4.48 o 
   1  17   9      427.72      422.30     12.02 o 
   2  17   9      271.66      295.53     10.18 o 
   3  17   9       49.72       61.15      5.71 o 
   4  17   9      278.88      294.82     10.45 o 
   5  17   9      487.08      496.93     12.74 o 
   6  17   9       63.18       51.90      5.73 o 
   7  17   9       28.79       13.01      5.33 o 
   8  17   9      306.86      315.16     21.35 o 
   9  17   9      193.94      226.22     31.05 o 
  -1  18   9      158.98      154.01      9.69 o 
   0  18   9      128.90      138.82      9.29 o 
   1  18   9       32.87       19.41      7.72 o 
   2  18   9      351.99      362.66     12.21 o 
   3  18   9      342.63      350.76     12.08 o 
   4  18   9       23.98       20.18      4.58 o 
   5  18   9      161.28      150.41      9.34 o 
   6  18   9      424.12      441.51     20.10 o 
   7  18   9       75.08       87.08      9.80 o 
   8  18   9       16.66        8.40      6.74 o 
   2  19   9       21.67       10.76      4.75 o 
   3  19   9      166.03      172.41      9.87 o 
   4  19   9      175.09      169.73     15.18 o 
   5  19   9       11.02        5.60      4.37 o 
  -4 -14  10      169.71      214.49     22.51 o 
  -3 -14  10       10.19       15.62      5.66 o 
  -2 -14  10      251.37      217.57     16.83 o 
  -1 -14  10      323.27      345.87     18.73 o 
   0 -14  10      171.38      165.58     14.33 o 
   1 -14  10        8.66       11.32      6.26 o 
   2 -14  10      185.09      169.58     18.75 o 
  -6 -13  10       53.19       57.08      9.03 o 
  -5 -13  10       27.75       38.34     15.81 o 
  -4 -13  10      422.94      464.67     29.64 o 
  -3 -13  10      374.34      400.38     20.41 o 
  -2 -13  10        2.39       11.02      6.54 o 
  -1 -13  10      251.18      250.78     25.08 o 
   0 -13  10      334.33      343.66     52.63 o 
   1 -13  10       92.48       88.48     15.24 o 
   2 -13  10       50.72       41.28      7.49 o 
   3 -13  10      201.19      223.65     14.40 o 
   4 -13  10      200.98      198.59     14.12 o 
  -7 -12  10      116.41      122.59     17.31 o 
  -6 -12  10      432.18      450.64     19.88 o 
  -5 -12  10      244.84      275.47     22.50 o 
  -4 -12  10        4.08        7.49      9.56 o 
  -3 -12  10      367.51      378.22     15.33 o 
  -2 -12  10      349.04      339.13     18.03 o 
  -1 -12  10       55.57       40.52     11.22 o 
   0 -12  10      101.20       75.80      9.34 o 
   1 -12  10      296.87      292.21     15.98 o 
   2 -12  10       90.24       58.16      8.40 o 
   3 -12  10       46.81       41.63     15.52 o 
   4 -12  10      320.57      287.81     14.89 o 
   5 -12  10      258.50      236.03     13.35 o 
  -8 -11  10      143.37      164.51     19.03 o 
  -7 -11  10       37.69       32.93     11.49 o 
  -6 -11  10       69.19       82.18     11.23 o 
  -5 -11  10      364.26      387.88     26.12 o 
  -4 -11  10      229.93      214.58     19.13 o 
  -3 -11  10        3.04        4.62      4.58 o 
  -2 -11  10      309.75      275.34     12.68 o 
  -1 -11  10      550.27      564.84     26.77 o 
   0 -11  10       61.17       37.32     10.69 o 
   1 -11  10      295.61      281.85     19.10 o 
   2 -11  10      642.55      588.86     24.07 o 
   3 -11  10      213.11      181.61     12.87 o 
   4 -11  10       96.59       76.07      8.50 o 
   5 -11  10      412.24      422.91     17.57 o 
   6 -11  10      233.35      247.66     13.03 o 
   7 -11  10       10.14       18.20      4.51 o 
  -9 -10  10        0.13       -2.81      5.32 o 
  -8 -10  10      147.62      143.32     12.10 o 
  -7 -10  10      401.31      393.79     17.80 o 
  -6 -10  10       33.54       35.51      6.70 o 
  -5 -10  10      203.78      212.73     18.78 o 
  -4 -10  10      588.55      640.12     33.36 o 
  -3 -10  10      304.18      314.37     14.55 o 
  -2 -10  10       80.17       91.86      7.86 o 
  -1 -10  10      977.68      926.65     29.91 o 
   0 -10  10     1014.42      960.06     60.41 o 
   1 -10  10       72.60       47.56      7.27 o 
   2 -10  10      346.30      339.60     39.43 o 
   3 -10  10     1085.32     1046.89     52.87 o 
   4 -10  10      249.12      255.83     20.47 o 
   5 -10  10       52.09       73.75      6.54 o 
   6 -10  10      343.86      354.83     12.49 o 
   7 -10  10      433.79      473.83     18.28 o 
   8 -10  10       31.59       30.83      6.29 o 
  -9  -9  10       99.55       77.71     15.11 o 
  -8  -9  10       20.34        8.13      6.10 o 
  -7  -9  10      393.67      422.92     18.53 o 
  -6  -9  10      531.12      568.20     17.30 o 
  -5  -9  10       14.05       17.79      5.41 o 
  -4  -9  10      287.73      273.16     19.77 o 
  -3  -9  10      830.47      815.77     22.44 o 
  -2  -9  10       14.12       23.89      4.20 o 
  -1  -9  10        4.28        9.40      3.56 o 
   0  -9  10      857.94      823.43     33.12 o 
   1  -9  10     1539.33     1539.98     60.04 o 
   2  -9  10      110.94      104.67      8.14 o 
   3  -9  10      503.90      515.57     16.32 o 
   4  -9  10     1063.94     1104.37     22.79 o 
   5  -9  10      388.82      387.54     22.58 o 
   6  -9  10       27.67       32.05      6.02 o 
   7  -9  10      319.52      324.72     12.92 o 
   8  -9  10      587.57      642.67     24.98 o 
   9  -9  10        3.47        5.59      5.11 o 
 -10  -8  10      142.45      118.26     17.27 o 
  -9  -8  10      290.55      327.39     25.37 o 
  -8  -8  10       91.43       96.90      8.28 o 
  -7  -8  10       46.47       51.77      8.69 o 
  -6  -8  10      655.36      675.35     17.35 o 
  -5  -8  10      416.59      411.16     12.43 o 
  -4  -8  10        3.17       -1.80      3.37 o 
  -3  -8  10      169.21      193.05      9.07 o 
  -2  -8  10     1007.50      977.15     37.88 o 
  -1  -8  10      179.17      183.22      8.55 o 
   0  -8  10        2.43       -4.41      3.89 o 
   1  -8  10     1064.45     1126.97     27.05 o 
   2  -8  10      809.44      829.72     21.80 o 
   3  -8  10      130.32      112.14      7.69 o 
   4  -8  10      649.17      625.22     17.86 o 
   5  -8  10     1159.35     1187.59     39.74 o 
   6  -8  10      331.54      345.15     12.91 o 
   7  -8  10      174.08      193.52     25.09 o 
   8  -8  10      659.63      758.84     25.86 o 
   9  -8  10      366.43      379.18     17.87 o 
 -10  -7  10        1.60        4.56      7.54 o 
  -9  -7  10      138.51      138.34     15.57 o 
  -8  -7  10      371.40      431.36     26.66 o 
  -7  -7  10      194.09      196.01     10.66 o 
  -6  -7  10        0.72       -1.81      4.86 o 
  -5  -7  10     1041.76     1034.95     25.97 o 
  -4  -7  10      548.83      544.66     16.93 o 
  -3  -7  10       19.65       23.62      3.50 o 
  -2  -7  10     1166.71     1167.70     23.91 o 
  -1  -7  10     1625.40     1605.59     30.44 o 
   0  -7  10      671.64      642.20     24.52 o 
   1  -7  10      143.63      152.09     10.83 o 
   2  -7  10     1387.75     1350.65     25.76 o 
   3  -7  10      416.75      437.00     11.94 o 
   4  -7  10        0.21        5.40      3.48 o 
   5  -7  10      850.56      848.68     21.64 o 
   6  -7  10     1433.64     1425.37     38.84 o 
   7  -7  10       84.16       78.99     10.04 o 
   8  -7  10       64.25       57.12      8.01 o 
   9  -7  10      423.57      392.85     38.62 o 
  10  -7  10      260.59      255.62     16.95 o 
 -11  -6  10      145.25      155.53     20.91 o 
 -10  -6  10      323.20      349.33     20.05 o 
  -9  -6  10       13.58       10.67      5.88 o 
  -8  -6  10      302.73      305.03     17.67 o 
  -7  -6  10     1333.68     1384.77     44.61 o 
  -6  -6  10      394.47      405.71     14.38 o 
  -5  -6  10      132.13      122.46      7.27 o 
  -4  -6  10      968.11      936.25     24.08 o 
  -3  -6  10     1540.61     1437.42     32.56 o 
  -2  -6  10      673.59      665.39     17.43 o 
  -1  -6  10     2725.46     2658.95     45.28 o 
   0  -6  10     2519.12     2411.51     41.37 o 
   1  -6  10      469.88      466.63     14.60 o 
   2  -6  10      122.95      124.90      8.52 o 
   3  -6  10     1012.44     1035.47     24.50 o 
   4  -6  10      960.08      974.91     35.39 o 
   5  -6  10        2.90        5.05      4.38 o 
   6  -6  10      589.08      567.41     20.20 o 
   7  -6  10      966.87      994.29     29.46 o 
   8  -6  10      165.83      164.29     11.28 o 
   9  -6  10       46.02       34.44      6.84 o 
  10  -6  10      294.51      273.19     22.42 o 
  11  -6  10      132.20      108.40     12.93 o 
 -11  -5  10        7.40       -0.28      5.94 o 
 -10  -5  10      250.10      225.05     13.17 o 
  -9  -5  10      727.54      771.99     27.00 o 
  -8  -5  10       14.84        8.44      4.93 o 
  -7  -5  10      674.77      684.07     17.62 o 
  -6  -5  10      954.92      881.64     19.86 o 
  -5  -5  10      528.08      497.53     11.74 o 
  -4  -5  10       74.40       70.86      5.65 o 
  -3  -5  10     2172.07     2106.17     44.21 o 
  -2  -5  10     2067.45     2027.31     35.61 o 
  -1  -5  10       65.76       72.51      4.40 o 
   0  -5  10      974.05     1002.64     20.44 o 
   1  -5  10     1431.60     1498.56     22.27 o 
   2  -5  10       86.06       97.66      5.43 o 
   3  -5  10      773.69      793.74     17.35 o 
   4  -5  10     1930.15     1882.38     38.48 o 
   5  -5  10     1057.46     1033.70     35.81 o 
   6  -5  10       18.86       20.78      5.19 o 
   7  -5  10      472.38      445.81     29.44 o 
   8  -5  10      818.62      817.44     25.60 o 
   9  -5  10      152.50      149.03     22.43 o 
  10  -5  10      100.14      107.43     10.40 o 
  11  -5  10      358.19      373.42     21.25 o 
 -11  -4  10      149.14      151.98     11.56 o 
 -10  -4  10        1.23        6.85      4.64 o 
  -9  -4  10      434.29      419.11     14.31 o 
  -8  -4  10      270.00      287.53     12.87 o 
  -7  -4  10        8.93       10.22      3.92 o 
  -6  -4  10      448.83      433.56     11.06 o 
  -5  -4  10     1835.48     1808.84     33.84 o 
  -4  -4  10      439.49      416.49     11.73 o 
  -3  -4  10      447.11      464.02     12.44 o 
  -2  -4  10     2625.24     2605.49     42.22 o 
  -1  -4  10     1626.61     1671.58     24.57 o 
   0  -4  10       41.00       55.57      3.41 o 
   1  -4  10     3478.27     3435.54     44.69 o 
   2  -4  10     4333.75     4282.33     55.42 o 
   3  -4  10      822.17      842.92     20.76 o 
   4  -4  10       77.47       84.66      9.48 o 
   5  -4  10     1936.36     1931.08     55.28 o 
   6  -4  10     2188.86     2060.73     72.45 o 
   7  -4  10        1.92        5.30      4.05 o 
   8  -4  10      687.72      695.61     22.76 o 
   9  -4  10      850.90      860.56     26.97 o 
  10  -4  10      141.72      157.89     11.90 o 
  11  -4  10      162.34      189.90     13.66 o 
  12  -4  10      551.00      547.30     27.19 o 
 -11  -3  10      318.31      335.72     18.61 o 
 -10  -3  10      104.40      104.13      9.41 o 
  -9  -3  10       48.56       51.07      5.33 o 
  -8  -3  10      511.86      496.50     13.13 o 
  -7  -3  10      644.85      674.00     19.61 o 
  -6  -3  10       86.36       86.66      4.57 o 
  -5  -3  10      623.14      658.16     13.16 o 
  -4  -3  10     1016.37     1055.13     16.55 o 
  -3  -3  10      131.68      135.42      5.60 o 
  -2  -3  10      180.43      183.04      5.16 o 
  -1  -3  10     4527.52     4480.92     57.51 o 
   0  -3  10     2830.77     2793.32     36.33 o 
   1  -3  10       19.21       19.20      2.19 o 
   2  -3  10     1370.96     1339.94     19.76 o 
   3  -3  10     2822.94     2874.64     44.90 o 
   4  -3  10     1737.49     1643.56     52.20 o 
   5  -3  10      172.54      188.15      8.62 o 
   6  -3  10     2935.45     2905.17     58.01 o 
   7  -3  10     1018.93      954.56     27.57 o 
   8  -3  10       19.61       14.87      5.12 o 
   9  -3  10      541.25      530.57     15.87 o 
  10  -3  10      910.64      915.17     38.48 o 
  11  -3  10       48.32       33.29      7.02 o 
  12  -3  10      219.28      221.21     16.93 o 
 -11  -2  10      185.75      191.64     12.10 o 
 -10  -2  10      311.73      317.48     12.53 o 
  -9  -2  10      147.35      127.19     11.59 o 
  -8  -2  10      102.99       79.81      5.92 o 
  -7  -2  10     1370.47     1358.32     24.50 o 
  -6  -2  10     1534.59     1501.04     37.35 o 
  -5  -2  10      343.11      325.92      7.93 o 
  -4  -2  10      399.08      401.17      8.47 o 
  -3  -2  10     2663.65     2652.13     32.71 o 
  -2  -2  10      769.31      750.07     12.55 o 
  -1  -2  10      709.15      760.09     10.58 o 
   0  -2  10     2902.67     2905.24     30.79 o 
   1  -2  10     1678.32     1673.38     29.19 o 
   2  -2  10       47.27       51.85      3.41 o 
   3  -2  10     2256.49     2277.72     33.15 o 
   4  -2  10     3062.66     3049.66     51.54 o 
   5  -2  10       72.45       71.70      5.36 o 
   6  -2  10     1690.14     1716.37     40.68 o 
   7  -2  10     2070.90     2008.81     46.02 o 
   8  -2  10     1087.51     1083.79     24.76 o 
   9  -2  10       10.90        7.54      3.30 o 
  10  -2  10      753.10      769.65     20.30 o 
  11  -2  10      504.96      495.30     15.96 o 
  12  -2  10       60.58       50.88      7.62 o 
 -11  -1  10        5.10        6.41      5.76 o 
 -10  -1  10      131.61      135.89      8.90 o 
  -9  -1  10      577.24      588.49     16.30 o 
  -8  -1  10      221.30      235.18      8.88 o 
  -7  -1  10      447.15      424.44     11.26 o 
  -6  -1  10     1106.27     1084.32     19.04 o 
  -5  -1  10     1903.20     1877.06     28.56 o 
  -4  -1  10      211.92      219.03      5.89 o 
  -3  -1  10     2409.64     2322.71     30.47 o 
  -2  -1  10     4996.60     4833.67     52.25 o 
  -1  -1  10      329.02      317.65      6.09 o 
   0  -1  10       71.70       66.25      2.80 o 
   1  -1  10     1500.82     1480.41     18.38 o 
   2  -1  10     3098.21     2974.67     38.75 o 
   3  -1  10       12.04       15.15      2.69 o 
   4  -1  10     2241.77     2211.42     33.40 o 
   5  -1  10     1524.57     1549.38     25.82 o 
   6  -1  10      843.00      789.54     17.46 o 
   7  -1  10     1085.85     1053.65     21.85 o 
   8  -1  10     1202.11     1184.63     26.33 o 
   9  -1  10      775.81      748.00     22.11 o 
  10  -1  10        0.10       -0.92      3.39 o 
  11  -1  10      436.73      408.37     14.28 o 
  12  -1  10      723.59      704.45     20.34 o 
  13  -1  10      112.54      120.53     10.58 o 
 -11   0  10      506.68      549.36     37.36 o 
 -10   0  10        2.34        0.10      3.74 o 
  -9   0  10      656.40      650.73     21.68 o 
  -8   0  10      712.45      749.24     18.25 o 
  -7   0  10       15.08       17.39      3.45 o 
  -6   0  10      204.13      205.42      8.14 o 
  -5   0  10     3864.70     3838.19     52.30 o 
  -4   0  10     1526.67     1524.55     23.66 o 
  -3   0  10      887.43      886.39     13.32 o 
  -2   0  10     2315.28     2189.27     28.79 o 
  -1   0  10     5213.35     5338.65     55.53 o 
   0   0  10     1577.46     1658.79     20.33 o 
   1   0  10      148.37      155.13      6.99 o 
   2   0  10     1738.25     1707.40     21.86 o 
   3   0  10     5003.59     5038.15     54.79 o 
   4   0  10       23.47       28.93      2.76 o 
   5   0  10     1573.82     1608.44     24.07 o 
   6   0  10     3200.29     3163.31     52.58 o 
   7   0  10     1785.29     1720.33     31.89 o 
   8   0  10      670.65      631.82     17.01 o 
   9   0  10     1183.11     1172.69     26.70 o 
  10   0  10      729.24      757.79     25.93 o 
  11   0  10       40.18       43.26      5.88 o 
  12   0  10      477.03      509.99     16.79 o 
  13   0  10      577.48      616.70     22.42 o 
 -11   1  10      562.12      554.33     23.54 o 
 -10   1  10      385.06      378.04     12.87 o 
  -9   1  10        5.94        1.96      3.30 o 
  -8   1  10      419.48      397.97     12.27 o 
  -7   1  10     2274.72     2174.60     38.71 o 
  -6   1  10       55.80       69.02      5.87 o 
  -5   1  10       40.31       44.36      3.79 o 
  -4   1  10     1278.08     1292.31     19.64 o 
  -3   1  10      707.01      667.57     10.72 o 
  -2   1  10        7.28        5.52      1.62 o 
  -1   1  10     2506.44     2530.75     30.86 o 
   0   1  10     5159.86     5343.84     58.03 o 
   1   1  10      653.51      671.06     10.80 o 
   2   1  10     2655.82     2772.94     28.26 o 
   3   1  10     2915.11     2786.41     35.63 o 
   4   1  10     4197.59     4065.69     50.50 o 
   5   1  10      168.60      168.55      5.71 o 
   6   1  10     1574.14     1506.50     38.20 o 
   7   1  10     3854.25     3843.59     63.11 o 
   8   1  10      103.71       95.38     10.58 o 
   9   1  10      212.70      207.85     16.75 o 
  10   1  10     1045.48     1005.83     24.40 o 
  11   1  10      417.10      423.68     14.67 o 
  12   1  10       69.91       78.32      7.66 o 
  13   1  10      374.56      391.88     17.30 o 
 -11   2  10       60.81       54.70      6.89 o 
 -10   2  10      546.27      542.66     17.64 o 
  -9   2  10      248.69      257.31     12.39 o 
  -8   2  10       14.69       15.65      3.74 o 
  -7   2  10      337.09      338.26     10.91 o 
  -6   2  10     1595.24     1609.50     29.83 o 
  -5   2  10      189.30      185.81      7.09 o 
  -4   2  10      450.54      445.31      9.33 o 
  -3   2  10     2510.27     2443.62     32.57 o 
  -2   2  10      455.74      435.25      7.94 o 
  -1   2  10       30.84       33.63      2.76 o 
   0   2  10     3011.23     3073.28     34.84 o 
   1   2  10     5658.95     5601.21     60.29 o 
   2   2  10      143.59      141.60      3.88 o 
   3   2  10     1767.77     1802.67     19.22 o 
   4   2  10     6735.52     6801.92     76.14 o 
   5   2  10     1427.82     1433.66     20.74 o 
   6   2  10      784.96      752.29     14.87 o 
   7   2  10      159.95      156.25      8.02 o 
   8   2  10     1974.60     1928.92     38.77 o 
   9   2  10      410.65      402.56     13.38 o 
  10   2  10      587.51      550.78     16.69 o 
  11   2  10     1019.00      997.67     39.59 o 
  12   2  10      181.41      164.59     10.65 o 
  13   2  10        0.74        0.49      4.70 o 
 -11   3  10       41.26       41.95      6.03 o 
 -10   3  10        2.03       -0.03      3.58 o 
  -9   3  10      436.37      424.60     14.09 o 
  -8   3  10      513.60      534.61     14.25 o 
  -7   3  10        6.62        2.34      3.24 o 
  -6   3  10     1385.78     1354.01     26.00 o 
  -5   3  10     3115.57     3133.68     51.04 o 
  -4   3  10     1211.44     1199.27     22.91 o 
  -3   3  10      893.61      819.72     13.64 o 
  -2   3  10     4628.27     4582.38     56.71 o 
  -1   3  10     2824.60     2721.54     33.30 o 
   0   3  10        0.99        1.78      1.31 o 
   1   3  10     3695.71     3660.06     38.34 o 
   2   3  10     6820.28     6760.24     64.24 o 
   3   3  10      120.86      125.18      3.64 o 
   4   3  10     1468.98     1499.83     18.45 o 
   5   3  10     3348.85     3333.66     39.52 o 
   6   3  10      831.82      842.85     16.37 o 
   7   3  10       12.57       15.85      3.01 o 
   8   3  10      827.94      832.32     20.74 o 
   9   3  10     1237.73     1247.11     38.58 o 
  10   3  10       64.50       66.22      6.64 o 
  11   3  10      181.93      171.82     14.50 o 
  12   3  10      563.59      550.12     18.01 o 
  13   3  10      338.07      337.24     14.26 o 
  14   3  10        0.89        0.05      5.44 o 
 -11   4  10      197.98      195.96     18.26 o 
 -10   4  10       70.44       59.98      7.19 o 
  -9   4  10       83.15       79.84      7.74 o 
  -8   4  10      634.77      646.18     16.00 o 
  -7   4  10      734.18      758.45     20.85 o 
  -6   4  10       31.72       23.79      5.10 o 
  -5   4  10     1083.25     1044.40     19.53 o 
  -4   4  10     3744.43     3778.14     52.10 o 
  -3   4  10     1035.95     1020.82     17.52 o 
  -2   4  10      613.20      596.64     10.05 o 
  -1   4  10     3984.17     3894.67     45.35 o 
   0   4  10     2598.91     2580.10     29.28 o 
   1   4  10        0.75        0.07      1.24 o 
   2   4  10     4640.21     4721.30     48.24 o 
   3   4  10     3653.13     3657.13     38.27 o 
   4   4  10       69.21       81.64      3.14 o 
   5   4  10     1019.43     1004.48     13.55 o 
   6   4  10     4407.34     4327.49     71.24 o 
   7   4  10      627.53      650.88     14.10 o 
   8   4  10      767.05      755.88     16.90 o 
   9   4  10      850.71      872.71     19.28 o 
  10   4  10     1377.68     1392.91     31.75 o 
  11   4  10      159.75      148.62      9.85 o 
  12   4  10      331.47      344.11     14.03 o 
  13   4  10      520.21      509.07     18.07 o 
  14   4  10      140.73      124.88     24.45 o 
 -10   5  10      324.91      366.36     14.50 o 
  -9   5  10       52.53       41.72      5.92 o 
  -8   5  10      242.07      226.17     10.84 o 
  -7   5  10     1350.33     1362.39     30.85 o 
  -6   5  10     1036.24     1069.56     20.17 o 
  -5   5  10       19.33        5.78      2.41 o 
  -4   5  10     1375.88     1314.87     22.74 o 
  -3   5  10     3581.16     3471.74     44.12 o 
  -2   5  10       98.84       97.41      3.98 o 
  -1   5  10     1420.79     1375.37     18.49 o 
   0   5  10     5761.30     5771.83     60.97 o 
   1   5  10     4237.62     4154.52     44.88 o 
   2   5  10      151.59      141.03      3.89 o 
   3   5  10     1073.49     1012.88     13.07 o 
   4   5  10     2521.58     2545.96     26.20 o 
   5   5  10      214.29      206.79      5.22 o 
   6   5  10     1803.91     1817.21     25.46 o 
   7   5  10     4215.35     4204.39     52.97 o 
   8   5  10      834.69      826.68     18.16 o 
   9   5  10        2.74        1.36      3.15 o 
  10   5  10      853.08      822.77     20.46 o 
  11   5  10     1257.25     1264.49     51.04 o 
  12   5  10        8.26        2.26      5.08 o 
  13   5  10      215.39      208.94     12.94 o 
  14   5  10      342.49      367.59     18.82 o 
 -10   6  10      220.79      202.61     14.76 o 
  -9   6  10      537.45      530.42     17.02 o 
  -8   6  10      110.56      113.51      8.26 o 
  -7   6  10      466.96      442.48     13.60 o 
  -6   6  10     1527.91     1559.40     30.89 o 
  -5   6  10      286.86      260.79      9.53 o 
  -4   6  10       58.99       60.35      3.83 o 
  -3   6  10     1873.47     1737.19     24.35 o 
  -2   6  10     2941.11     3036.79     38.89 o 
  -1   6  10       30.08       21.64      2.19 o 
   0   6  10     2074.89     1967.35     24.67 o 
   1   6  10     3887.14     3797.49     41.34 o 
   2   6  10      899.81      907.61     12.36 o 
   3   6  10      180.64      182.91      4.31 o 
   4   6  10     2516.79     2615.29     28.63 o 
   5   6  10     5100.02     5012.37     54.33 o 
   6   6  10      652.09      662.18     11.00 o 
   7   6  10      740.01      750.00     14.01 o 
   8   6  10     3069.71     3116.88     51.54 o 
   9   6  10      328.82      339.18     11.24 o 
  10   6  10       34.80       38.03      5.05 o 
  11   6  10      545.15      561.51     15.72 o 
  12   6  10      767.17      791.09     23.04 o 
  13   6  10        4.69        0.32      6.09 o 
  14   6  10      232.71      233.64     16.72 o 
 -10   7  10        1.07        3.16      3.57 o 
  -9   7  10      485.32      496.21     15.13 o 
  -8   7  10      628.80      654.05     19.73 o 
  -7   7  10       51.64       49.93      5.34 o 
  -6   7  10      443.38      428.05     13.05 o 
  -5   7  10      746.48      752.18     17.98 o 
  -4   7  10      268.18      286.15      8.53 o 
  -3   7  10       28.28       21.59      2.50 o 
  -2   7  10     2519.00     2404.21     31.78 o 
  -1   7  10     1797.82     1879.83     25.65 o 
   0   7  10       93.65       94.31      3.79 o 
   1   7  10      369.00      368.31      7.24 o 
   2   7  10     1493.69     1533.81     18.76 o 
   3   7  10     1227.41     1236.22     16.30 o 
   4   7  10       33.75       34.32      2.47 o 
   5   7  10     3642.23     3679.06     39.01 o 
   6   7  10     3574.72     3757.31     48.59 o 
   7   7  10     1132.73     1125.63     18.85 o 
   8   7  10      873.10      881.91     15.90 o 
   9   7  10     1214.43     1220.66     24.84 o 
  10   7  10      134.23      145.19     13.30 o 
  11   7  10       17.76        4.58      4.08 o 
  12   7  10      791.61      852.74     21.07 o 
  13   7  10      563.76      576.04     17.18 o 
  14   7  10        2.35        0.11      6.53 o 
  -9   8  10        1.49        1.79      3.36 o 
  -8   8  10      489.15      530.79     15.25 o 
  -7   8  10      739.59      780.84     19.10 o 
  -6   8  10       26.72       22.34      4.00 o 
  -5   8  10      172.59      160.93      7.27 o 
  -4   8  10     1010.76     1074.43     19.92 o 
  -3   8  10      987.75      956.14     17.89 o 
  -2   8  10       56.47       49.05      3.35 o 
  -1   8  10     2306.10     2210.32     29.51 o 
   0   8  10     1175.63     1185.26     17.62 o 
   1   8  10      260.32      246.90      5.82 o 
   2   8  10     1659.37     1613.69     19.50 o 
   3   8  10     1084.72     1103.37     14.66 o 
   4   8  10      908.59      921.73     12.39 o 
   5   8  10        1.96        4.75      2.77 o 
   6   8  10     2116.07     2181.73     33.23 o 
   7   8  10     1340.44     1413.53     22.53 o 
   8   8  10      185.67      186.04     12.53 o 
   9   8  10      554.56      507.40     41.42 o 
  10   8  10      940.65     1003.66     22.34 o 
  11   8  10      125.39      107.83      7.98 o 
  12   8  10        0.71       -3.26      4.45 o 
  13   8  10      456.95      451.37     17.15 o 
  14   8  10      280.10      262.95     14.71 o 
  -9   9  10      142.54      142.68     13.71 o 
  -8   9  10       56.28       52.79      5.53 o 
  -7   9  10      389.82      391.28     12.59 o 
  -6   9  10     1188.95     1267.14     26.60 o 
  -5   9  10      103.68       85.28      5.49 o 
  -4   9  10      457.67      404.58     10.48 o 
  -3   9  10     1678.53     1682.04     27.67 o 
  -2   9  10     1410.84     1360.59     20.82 o 
  -1   9  10       27.01       21.52      2.54 o 
   0   9  10     4192.53     4150.60     51.51 o 
   1   9  10     3576.63     3550.86     41.78 o 
   2   9  10     1291.40     1230.93     17.10 o 
   3   9  10     2095.22     2016.14     23.92 o 
   4   9  10     2429.05     2401.45     28.20 o 
   5   9  10     1286.96     1204.19     16.29 o 
   6   9  10      279.60      265.65      9.78 o 
   7   9  10     1530.82     1608.00     31.28 o 
   8   9  10     1093.71     1099.91     28.23 o 
   9   9  10       19.87       14.35      4.83 o 
  10   9  10      416.90      412.41     25.46 o 
  11   9  10      613.15      653.49     25.65 o 
  12   9  10      243.75      226.94     15.97 o 
  13   9  10        2.23        2.39      6.12 o 
  -8  10  10      114.73      131.18      8.12 o 
  -7  10  10       45.58       48.60      6.61 o 
  -6  10  10      474.63      467.36     13.17 o 
  -5  10  10     1177.62     1156.74     28.08 o 
  -4  10  10      162.84      175.28      7.39 o 
  -3  10  10      690.63      653.44     15.44 o 
  -2  10  10     1373.64     1422.54     26.89 o 
  -1  10  10     1775.71     1690.47     27.07 o 
   0  10  10      166.76      160.67      5.87 o 
   1  10  10     2084.69     2082.24     30.78 o 
   2  10  10     1254.01     1164.29     17.94 o 
   3  10  10      252.07      243.70      6.81 o 
   4  10  10      947.07      975.34     14.53 o 
   5  10  10     2602.39     2608.82     31.88 o 
   6  10  10      261.58      262.21      9.73 o 
   7  10  10      679.95      630.09     15.81 o 
   8  10  10     1005.45     1079.36     28.20 o 
   9  10  10      526.89      530.70     19.52 o 
  10  10  10       55.26       49.09      6.38 o 
  11  10  10      338.07      386.28     25.75 o 
  12  10  10      396.50      391.31     26.71 o 
  13  10  10      164.28      157.68     20.07 o 
  -8  11  10      265.98      280.76     10.43 o 
  -7  11  10      157.43      163.60      8.96 o 
  -6  11  10       12.99        2.95      3.07 o 
  -5  11  10      656.88      658.34     15.86 o 
  -4  11  10     1121.30     1156.22     41.49 o 
  -3  11  10      237.07      224.64      9.78 o 
  -2  11  10      774.42      755.09     17.19 o 
  -1  11  10     1637.72     1644.20     26.73 o 
   0  11  10      396.44      398.00     12.76 o 
   1  11  10      155.67      149.16      6.06 o 
   2  11  10     1470.37     1449.24     24.49 o 
   3  11  10     1530.77     1448.76     22.60 o 
   4  11  10        1.67        1.81      2.26 o 
   5  11  10     1287.07     1292.01     19.17 o 
   6  11  10     1648.73     1692.99     29.13 o 
   7  11  10      256.45      259.65      9.48 o 
   8  11  10       84.40       90.91      6.33 o 
   9  11  10      717.74      773.54     25.72 o 
  10  11  10      617.96      666.66     23.38 o 
  11  11  10        4.05        8.84      7.24 o 
  12  11  10      238.30      217.60     19.95 o 
  13  11  10      319.74      311.93     24.45 o 
  -7  12  10      352.37      391.93     24.59 o 
  -6  12  10      230.18      222.08      8.65 o 
  -5  12  10        1.21       -1.72      2.76 o 
  -4  12  10      494.64      452.66     12.60 o 
  -3  12  10      660.67      630.23     15.83 o 
  -2  12  10        1.97        5.21      2.60 o 
  -1  12  10     1029.37      998.19     21.05 o 
   0  12  10     1601.16     1580.98     26.32 o 
   1  12  10      689.04      676.46     14.11 o 
   2  12  10       30.54       29.70      3.58 o 
   3  12  10     1603.46     1565.63     24.40 o 
   4  12  10      675.97      669.41     13.37 o 
   5  12  10      119.11      108.86      5.72 o 
   6  12  10      358.48      361.15      8.79 o 
   7  12  10     1142.90     1144.61     24.53 o 
   8  12  10      439.12      443.49     13.22 o 
   9  12  10       45.94       57.99      7.96 o 
  10  12  10      360.96      345.05     21.24 o 
  11  12  10      261.04      285.51     21.53 o 
  12  12  10        0.23        3.67      6.42 o 
  13  12  10      159.10      158.65     19.18 o 
  -6  13  10      446.35      498.19     19.69 o 
  -5  13  10      333.60      343.95     10.82 o 
  -4  13  10       12.27        4.08      3.57 o 
  -3  13  10      692.11      684.78     16.70 o 
  -2  13  10      314.26      322.84     19.01 o 
  -1  13  10        7.71        7.71      2.98 o 
   0  13  10      756.23      757.05     15.50 o 
   1  13  10     1292.19     1266.05     22.57 o 
   2  13  10      316.92      321.25      9.37 o 
   3  13  10       85.02       82.45      5.54 o 
   4  13  10      832.21      827.67     15.71 o 
   5  13  10      824.09      839.52     16.05 o 
   6  13  10       61.94       55.63      5.93 o 
   7  13  10      476.52      491.24     13.13 o 
   8  13  10      831.47      878.17     20.53 o 
   9  13  10      259.92      240.22     12.16 o 
  10  13  10        3.18       -9.15      4.58 o 
  11  13  10      251.64      248.97     13.95 o 
  12  13  10      248.69      300.98     22.87 o 
  -5  14  10      546.14      601.82     27.30 o 
  -4  14  10      182.04      194.44     12.65 o 
  -3  14  10       23.80       21.24      3.88 o 
  -2  14  10      586.59      583.72     15.36 o 
  -1  14  10      590.64      614.07     15.77 o 
   0  14  10       71.17       54.85      4.60 o 
   1  14  10      272.34      265.75     18.94 o 
   2  14  10      614.87      607.71     13.93 o 
   3  14  10      288.21      274.40      8.94 o 
   4  14  10       89.61       83.65      5.43 o 
   5  14  10      899.73      882.24     16.87 o 
   6  14  10      898.29      914.65     26.00 o 
   7  14  10       66.83       65.24     14.62 o 
   8  14  10      235.72      239.01      9.65 o 
   9  14  10      573.09      591.77     16.25 o 
  10  14  10      154.37      164.78      9.56 o 
  11  14  10      105.98      107.16     25.01 o 
  12  14  10      300.53      303.33     23.30 o 
  -4  15  10      401.76      416.04     12.36 o 
  -3  15  10       53.85       47.89      5.28 o 
  -2  15  10        2.12        0.54      3.18 o 
  -1  15  10      642.17      682.09     21.09 o 
   0  15  10      612.38      620.05     16.33 o 
   1  15  10       63.59       43.79      4.65 o 
   2  15  10      207.47      214.17      8.73 o 
   3  15  10      850.97      835.12     17.85 o 
   4  15  10      225.47      221.36      8.55 o 
   5  15  10       52.39       49.81      4.69 o 
   6  15  10      540.53      541.87     14.22 o 
   7  15  10      649.73      650.76     21.27 o 
   8  15  10        1.07        2.44      4.84 o 
   9  15  10      430.77      463.24     29.44 o 
  10  15  10      562.95      603.12     22.30 o 
  11  15  10       48.87       53.80     11.58 o 
  -3  16  10      408.05      418.63     12.86 o 
  -2  16  10       30.85       28.58      4.57 o 
  -1  16  10        4.42        4.68      4.00 o 
   0  16  10      527.87      507.64     14.93 o 
   1  16  10      518.89      513.23     13.10 o
[truncated: 228,602 more chars]
